# Supplementary material for: Genome mining of Escherichia coli WG5D from drinking water source: unraveling antibiotic resistance genes, virulence factors, and pathogenicity
Source: BMC Genomics. 2024 Mar 8;25:263. doi: 10.1186/s12864-024-10110-x (PMC10924361; doi:10.1186/s12864-024-10110-x)
Supplement: Supplementary file 1 — Supplementary Material 1 [file 12864_2024_10110_MOESM1_ESM.xlsx]

## Sheet: S1
GTDB taxonomy classification of isolate WG5D
User Genome	Classification	FastANI Reference	FastANI Reference Radius	FastANI Taxonomy	FastANI ANI	FastANI Alignment Fraction	Closest Placement Reference	Closest Placement Taxonomy	Closest Placement ANI	Closest Placement Alignment Fraction	Classification Method	Note	Other Related References	MSA AA Percent	RED Value	Warnings
WG5D-SPAdes.Assembly	d__Bacteria;p__Proteobacteria;c__Gammaproteobacteria;o__Enterobacterales;f__Enterobacteriaceae;g__Escherichia;s__Escherichia flexneri	GCF_002950215.1	97.0028	d__Bacteria;p__Proteobacteria;c__Gammaproteobacteria;o__Enterobacterales;f__Enterobacteriaceae;g__Escherichia;s__Escherichia flexneri	97.81	0.86	GCF_000026325.1	d__Bacteria;p__Proteobacteria;c__Gammaproteobacteria;o__Enterobacterales;f__Enterobacteriaceae;g__Escherichia;s__Escherichia coli_D	97.35	0.92	ANI	topological placement and ANI have incongruent species assignments	GCF_002949675.1, s__Escherichia dysent...	97.36	-	-

## Sheet: S2
Genomic Islands in WG5D predicted by IslandViewer
Island start	Island end	Length	Method	Gene start	Gene end	Strand	Product
212963	237583	24620	Predicted by at least one method	212963	213718	-1	Hydroxyacylglutathione hydrolase (EC 3.1.2.6)
212963	237583	24620	Predicted by at least one method	213752	214474	1	FIG005121: SAM-dependent methyltransferase (EC 2.1.1.-)
212963	237583	24620	Predicted by at least one method	214471	214938	-1	Ribonuclease HI (EC 3.1.26.4)
212963	237583	24620	Predicted by at least one method	214994	215734	1	DNA polymerase III epsilon subunit (EC 2.7.7.7)
212963	237583	24620	Predicted by at least one method	216271	217056	1	Uncharacterized lipoprotein YafT
212963	237583	24620	Predicted by at least one method	217193	217672	-1	hypothetical protein
212963	237583	24620	Predicted by at least one method	217682	218596	-1	Putative inner membrane protein YafU
212963	237583	24620	Predicted by at least one method	218640	219122	-1	T6SS component Hcp
212963	237583	24620	Predicted by at least one method	219146	219301	-1	Type VI secretion-related protein VasL
212963	237583	24620	Predicted by at least one method	219344	219793	-1	Type VI secretion-related protein VasL
212963	237583	24620	Predicted by at least one method	219866	220993	1	Protein RhsD
212963	237583	24620	Predicted by at least one method	221232	221390	1	hypothetical protein
212963	237583	24620	Predicted by at least one method	221739	222023	1	H repeat-associated protein, YhhI family
212963	237583	24620	Predicted by at least one method	223026	225968	1	Protein RhsD
212963	237583	24620	Predicted by at least one method	226973	227467	1	H repeat-associated protein, YhhI family
212963	237583	24620	Predicted by at least one method	228189	228926	1	tankyrase, TRF1-interacting ankyrin-related ADP-ribose polymerase
212963	237583	24620	Predicted by at least one method	229084	230616	1	Protein RhsD
212963	237583	24620	Predicted by at least one method	230619	231194	1	hypothetical protein
212963	237583	24620	Predicted by at least one method	231197	231343	-1	FIG00640154: hypothetical protein
212963	237583	24620	Predicted by at least one method	231940	232071	1	H repeat-associated protein, YhhI family
212963	237583	24620	Predicted by at least one method	233200	233919	1	RhsE protein
212963	237583	24620	Predicted by at least one method	233903	234385	1	Uncharacterized protein YdcD
212963	237583	24620	Predicted by at least one method	234567	235313	1	H repeat-associated protein, YhhI family
212963	237583	24620	Predicted by at least one method	235797	236045	1	H repeat-associated protein, YhhI family
212963	237583	24620	Predicted by at least one method	237047	237583	1	H repeat-associated protein, YhhI family
214994	237583	22589	Predicted by at least one method	214994	215734	1	DNA polymerase III epsilon subunit (EC 2.7.7.7)
214994	237583	22589	Predicted by at least one method	216271	217056	1	Uncharacterized lipoprotein YafT
214994	237583	22589	Predicted by at least one method	217193	217672	-1	hypothetical protein
214994	237583	22589	Predicted by at least one method	217682	218596	-1	Putative inner membrane protein YafU
214994	237583	22589	Predicted by at least one method	218640	219122	-1	T6SS component Hcp
214994	237583	22589	Predicted by at least one method	219146	219301	-1	Type VI secretion-related protein VasL
214994	237583	22589	Predicted by at least one method	219344	219793	-1	Type VI secretion-related protein VasL
214994	237583	22589	Predicted by at least one method	219866	220993	1	Protein RhsD
214994	237583	22589	Predicted by at least one method	221232	221390	1	hypothetical protein
214994	237583	22589	Predicted by at least one method	221739	222023	1	H repeat-associated protein, YhhI family
214994	237583	22589	Predicted by at least one method	223026	225968	1	Protein RhsD
214994	237583	22589	Predicted by at least one method	226973	227467	1	H repeat-associated protein, YhhI family
214994	237583	22589	Predicted by at least one method	228189	228926	1	tankyrase, TRF1-interacting ankyrin-related ADP-ribose polymerase
214994	237583	22589	Predicted by at least one method	229084	230616	1	Protein RhsD
214994	237583	22589	Predicted by at least one method	230619	231194	1	hypothetical protein
214994	237583	22589	Predicted by at least one method	231197	231343	-1	FIG00640154: hypothetical protein
214994	237583	22589	Predicted by at least one method	231940	232071	1	H repeat-associated protein, YhhI family
214994	237583	22589	Predicted by at least one method	233200	233919	1	RhsE protein
214994	237583	22589	Predicted by at least one method	233903	234385	1	Uncharacterized protein YdcD
214994	237583	22589	Predicted by at least one method	234567	235313	1	H repeat-associated protein, YhhI family
214994	237583	22589	Predicted by at least one method	235797	236045	1	H repeat-associated protein, YhhI family
214994	237583	22589	Predicted by at least one method	237047	237583	1	H repeat-associated protein, YhhI family
258042	285388	27346	Predicted by at least one method	258042	259295	1	Gamma-glutamyl phosphate reductase (EC 1.2.1.41)
258042	285388	27346	Predicted by at least one method	259647	259751	-1	hypothetical protein
258042	285388	27346	Predicted by at least one method	259867	260208	-1	Toxin YkfI
258042	285388	27346	Predicted by at least one method	260229	260546	-1	Antitoxin YafW (binds toxin YkfI)
258042	285388	27346	Predicted by at least one method	260565	260786	-1	Uncharacterized protein YkfH
258042	285388	27346	Predicted by at least one method	260795	261271	-1	UPF0758 protein YkfG
258042	285388	27346	Predicted by at least one method	261287	261745	-1	Antirestriction protein klcA
258042	285388	27346	Predicted by at least one method	261843	262082	-1	UPF0401 protein YkfF
258042	285388	27346	Predicted by at least one method	262159	262626	-1	Uncharacterized protein YkfB
258042	285388	27346	Predicted by at least one method	262649	263092	-1	Uncharacterized lipoprotein YafY
258042	285388	27346	Predicted by at least one method	263092	263328	-1	hypothetical protein
258042	285388	27346	Predicted by at least one method	263369	264070	-1	Uncharacterized transcriptional regulator YfjR, DeoR family
258042	285388	27346	Predicted by at least one method	264287	265108	-1	UPF0380 proteins YafZ and homologs
258042	285388	27346	Predicted by at least one method	265200	266063	-1	Uncharacterized protein YkfA
258042	285388	27346	Predicted by at least one method	266495	267754	1	Mobile element protein
258042	285388	27346	Predicted by at least one method	267979	269130	-1	Peptidase S1, chymotrypsin:PDZ/DHR/GLGF domain precursor
258042	285388	27346	Predicted by at least one method	269155	270120	-1	Peptidase, M48 family
258042	285388	27346	Predicted by at least one method	270098	270595	-1	Predicted membrane protein
258042	285388	27346	Predicted by at least one method	270592	272307	-1	Inner membrane protein, KefB/KefC family
258042	285388	27346	Predicted by at least one method	272311	272751	-1	Thioredoxin 2
258042	285388	27346	Predicted by at least one method	272741	273886	-1	FIG00798715: hypothetical protein
258042	285388	27346	Predicted by at least one method	273966	274577	-1	Uncharacterized membrane protein BPP1830
258042	285388	27346	Predicted by at least one method	274667	275554	-1	hypothetical protein
258042	285388	27346	Predicted by at least one method	275657	276571	-1	hypothetical protein
258042	285388	27346	Predicted by at least one method	276594	277052	-1	molecular chaperone
258042	285388	27346	Predicted by at least one method	277140	278396	-1	Cell division-associated, ATP-dependent zinc metalloprotease FtsH
258042	285388	27346	Predicted by at least one method	278377	278868	-1	Cell division-associated, ATP-dependent zinc metalloprotease FtsH
258042	285388	27346	Predicted by at least one method	278929	279120	-1	hypothetical protein
258042	285388	27346	Predicted by at least one method	279120	282002	-1	ATP-dependent Clp protease ATP-binding subunit PA0459, ClpC family
258042	285388	27346	Predicted by at least one method	282108	282677	-1	Small HspC2 heat shock protein
258042	285388	27346	Predicted by at least one method	282696	282833	1	hypothetical protein
258042	285388	27346	Predicted by at least one method	283174	283872	1	Mobile element protein
258042	285388	27346	Predicted by at least one method	284090	285388	1	Transposase
259647	283872	24225	Predicted by at least one method	259647	259751	-1	hypothetical protein
259647	283872	24225	Predicted by at least one method	259867	260208	-1	Toxin YkfI
259647	283872	24225	Predicted by at least one method	260229	260546	-1	Antitoxin YafW (binds toxin YkfI)
259647	283872	24225	Predicted by at least one method	260565	260786	-1	Uncharacterized protein YkfH
259647	283872	24225	Predicted by at least one method	260795	261271	-1	UPF0758 protein YkfG
259647	283872	24225	Predicted by at least one method	261287	261745	-1	Antirestriction protein klcA
259647	283872	24225	Predicted by at least one method	261843	262082	-1	UPF0401 protein YkfF
259647	283872	24225	Predicted by at least one method	262159	262626	-1	Uncharacterized protein YkfB
259647	283872	24225	Predicted by at least one method	262649	263092	-1	Uncharacterized lipoprotein YafY
259647	283872	24225	Predicted by at least one method	263092	263328	-1	hypothetical protein
259647	283872	24225	Predicted by at least one method	263369	264070	-1	Uncharacterized transcriptional regulator YfjR, DeoR family
259647	283872	24225	Predicted by at least one method	264287	265108	-1	UPF0380 proteins YafZ and homologs
259647	283872	24225	Predicted by at least one method	265200	266063	-1	Uncharacterized protein YkfA
259647	283872	24225	Predicted by at least one method	266495	267754	1	Mobile element protein
259647	283872	24225	Predicted by at least one method	267979	269130	-1	Peptidase S1, chymotrypsin:PDZ/DHR/GLGF domain precursor
259647	283872	24225	Predicted by at least one method	269155	270120	-1	Peptidase, M48 family
259647	283872	24225	Predicted by at least one method	270098	270595	-1	Predicted membrane protein
259647	283872	24225	Predicted by at least one method	270592	272307	-1	Inner membrane protein, KefB/KefC family
259647	283872	24225	Predicted by at least one method	272311	272751	-1	Thioredoxin 2
259647	283872	24225	Predicted by at least one method	272741	273886	-1	FIG00798715: hypothetical protein
259647	283872	24225	Predicted by at least one method	273966	274577	-1	Uncharacterized membrane protein BPP1830
259647	283872	24225	Predicted by at least one method	274667	275554	-1	hypothetical protein
259647	283872	24225	Predicted by at least one method	275657	276571	-1	hypothetical protein
259647	283872	24225	Predicted by at least one method	276594	277052	-1	molecular chaperone
259647	283872	24225	Predicted by at least one method	277140	278396	-1	Cell division-associated, ATP-dependent zinc metalloprotease FtsH
259647	283872	24225	Predicted by at least one method	278377	278868	-1	Cell division-associated, ATP-dependent zinc metalloprotease FtsH
259647	283872	24225	Predicted by at least one method	278929	279120	-1	hypothetical protein
259647	283872	24225	Predicted by at least one method	279120	282002	-1	ATP-dependent Clp protease ATP-binding subunit PA0459, ClpC family
259647	283872	24225	Predicted by at least one method	282108	282677	-1	Small HspC2 heat shock protein
259647	283872	24225	Predicted by at least one method	282696	282833	1	hypothetical protein
259647	283872	24225	Predicted by at least one method	283174	283872	1	Mobile element protein
319705	324944	5239	Predicted by at least one method	319705	319863	-1	FIG00641800: hypothetical protein
319705	324944	5239	Predicted by at least one method	319820	320671	-1	Transcriptional regulator YkgA
319705	324944	5239	Predicted by at least one method	321261	321854	-1	Inner membrane protein RclC associated with response to reactive chlorine species
319705	324944	5239	Predicted by at least one method	321866	322102	-1	Uncharacterized protein RclB associated with response to reactive chlorine species
319705	324944	5239	Predicted by at least one method	322211	323536	-1	Putative Dihydrolipoamide dehydrogenase (EC 1.8.1.4); Mercuric ion reductase (EC 1.16.1.1); PF00070 family, FAD-dependent NAD(P)-disulphide oxidoreductase
319705	324944	5239	Predicted by at least one method	323762	324616	1	Reactive-chlorine-species-specific transcriptional activator RclR, AraC family
319705	324944	5239	Predicted by at least one method	324774	324944	-1	hypothetical protein
533626	559866	26240	Predicted by at least one method	532943	533629	1	Uncharacterized metabolite ABC transporter in Enterobacteriaceae, ATP-binding protein EC-YbbA
533626	559866	26240	Predicted by at least one method	533626	536040	1	Uncharacterized metabolite ABC transporter in Enterobacteriaceae, permease protein EC-YbbP
533626	559866	26240	Predicted by at least one method	536471	537280	1	Protein RhsD
533626	559866	26240	Predicted by at least one method	538284	539060	1	Protein RhsD
533626	559866	26240	Predicted by at least one method	539100	539468	1	Uncharacterized protein YbbC
533626	559866	26240	Predicted by at least one method	539468	540178	1	Putative uncharacterized protein YlbH
533626	559866	26240	Predicted by at least one method	540159	540419	1	Putative uncharacterized protein YbbD
533626	559866	26240	Predicted by at least one method	541164	541535	-1	ISSod13, transposase
533626	559866	26240	Predicted by at least one method	541651	542745	-1	Selenophosphate-dependent tRNA 2-selenouridine synthase
533626	559866	26240	Predicted by at least one method	542814	543740	-1	Transcriptional regulator AllS, LysR family
533626	559866	26240	Predicted by at least one method	543970	544452	1	Ureidoglycolate lyase (EC 4.3.2.3)
533626	559866	26240	Predicted by at least one method	544530	545345	1	Negative regulator of allantoin and glyoxylate utilization operons
533626	559866	26240	Predicted by at least one method	545435	547216	1	Glyoxylate carboligase (EC 4.1.1.47)
533626	559866	26240	Predicted by at least one method	547229	548005	1	Hydroxypyruvate isomerase (EC 5.3.1.22)
533626	559866	26240	Predicted by at least one method	548105	548983	1	2-hydroxy-3-oxopropionate reductase (EC 1.1.1.60)
533626	559866	26240	Predicted by at least one method	549152	550606	1	Allantoin permease
533626	559866	26240	Predicted by at least one method	550666	552027	1	Allantoinase (EC 3.5.2.5)
533626	559866	26240	Predicted by at least one method	552084	553385	1	Putative purine permease YbbY
533626	559866	26240	Predicted by at least one method	553407	554552	1	Glycerate kinase (EC 2.7.1.31)
533626	559866	26240	Predicted by at least one method	554780	555565	-1	Ureidoglycine aminohydrolase
533626	559866	26240	Predicted by at least one method	555576	556811	-1	Allantoate amidohydrolase (EC 3.5.3.9)
533626	559866	26240	Predicted by at least one method	556833	557882	-1	Ureidoglycolate dehydrogenase (EC 1.1.1.154)
533626	559866	26240	Predicted by at least one method	558199	559866	1	Membrane protein FdrA
1083196	1091261	8065	Predicted by at least one method	1081878	1083203	-1	Biofilm PGA synthesis N-glycosyltransferase PgaC (EC 2.4.-.-)
1083196	1091261	8065	Predicted by at least one method	1083196	1085214	-1	Biofilm PGA synthesis deacetylase PgaB (EC 3.-)
1083196	1091261	8065	Predicted by at least one method	1085223	1087646	-1	Biofilm PGA outer membrane secretin PgaA
1083196	1091261	8065	Predicted by at least one method	1088161	1089591	1	Diguanylate cyclase (EC 2.7.7.65) => DgcT
1083196	1091261	8065	Predicted by at least one method	1090793	1090852	-1	Transposase InsE for insertion sequence IS3E
1083196	1091261	8065	Predicted by at least one method	1090938	1091261	1	Malonyl CoA-acyl carrier protein transacylase (EC 2.3.1.39)
1083196	1091261	8065	Predicted by at least one method	1091258	1092244	1	Uncharacterized protein YcdU
1192658	1201076	8418	Predicted by at least one method	1192658	1193062	-1	Phage protein YbcV
1192658	1201076	8418	Predicted by at least one method	1193283	1194014	-1	HTH-type transcriptional repressor YcgE
1192658	1201076	8418	Predicted by at least one method	1194219	1194851	-1	Blue light- and temperature-regulated antirepressor BluF
1192658	1201076	8418	Predicted by at least one method	1194981	1195430	-1	Blue light- and temperature-regulated antirepressor BluF
1192658	1201076	8418	Predicted by at least one method	1195744	1195980	1	Probable two-component-system connector protein YcgZ
1192658	1201076	8418	Predicted by at least one method	1196324	1196590	1	Probable two-component-system connector protein AriR
1192658	1201076	8418	Predicted by at least one method	1196703	1196951	1	Uncharacterized protein YmgC
1192658	1201076	8418	Predicted by at least one method	1197283	1198806	1	c-di-GMP phosphodiesterase (EC 3.1.4.52) => PdeG
1192658	1201076	8418	Predicted by at least one method	1198938	1199156	1	Inner membrane protein YmgF
1192658	1201076	8418	Predicted by at least one method	1199273	1199392	1	hypothetical protein
1192658	1201076	8418	Predicted by at least one method	1199556	1201076	1	AidA-I adhesin-like protein
1273482	1290504	17022	Predicted by at least one method	1273482	1274099	1	Thymidine kinase (EC 2.7.1.21)
1273482	1290504	17022	Predicted by at least one method	1274381	1274971	-1	Transposase, Avin_45320 family
1273482	1290504	17022	Predicted by at least one method	1274923	1275036	-1	Transposase, Avin_45320 family
1273482	1290504	17022	Predicted by at least one method	1275092	1275277	-1	Transposase and inactivated derivative
1273482	1290504	17022	Predicted by at least one method	1275401	1278076	-1	Acetaldehyde dehydrogenase (EC 1.2.1.10) / Alcohol dehydrogenase (EC 1.1.1.1)
1273482	1290504	17022	Predicted by at least one method	1278553	1279200	1	UPF0056 inner membrane protein YchE
1273482	1290504	17022	Predicted by at least one method	1279358	1279519	-1	hypothetical protein
1273482	1290504	17022	Predicted by at least one method	1281047	1282360	1	Transposase
1273482	1290504	17022	Predicted by at least one method	1282797	1283129	-1	Protein FlxA (FliA regulated)
1273482	1290504	17022	Predicted by at least one method	1283662	1283901	1	RelB/StbD replicon stabilization protein (antitoxin to RelE/StbE)
1273482	1290504	17022	Predicted by at least one method	1283901	1284188	1	mRNA interferase RelE
1273482	1290504	17022	Predicted by at least one method	1284260	1284415	1	prophage maintenance; modulation of host cell killing
1273482	1290504	17022	Predicted by at least one method	1284454	1284570	1	hypothetical protein
1273482	1290504	17022	Predicted by at least one method	1284632	1284883	1	Antitoxin Rem
1273482	1290504	17022	Predicted by at least one method	1285230	1286279	1	Phage protein YdfU family
1273482	1290504	17022	Predicted by at least one method	1286293	1287045	1	Phage antitermination protein Q
1273482	1290504	17022	Predicted by at least one method	1287467	1287679	-1	Cold shock protein of CSP family => CspF/CspH (naming convention as in E.coli)
1273482	1290504	17022	Predicted by at least one method	1287980	1288195	1	Cold shock protein of CSP family => CspB/CspG/CspI (naming convention as in E.coli)
1273482	1290504	17022	Predicted by at least one method	1288797	1288916	-1	hypothetical protein
1273482	1290504	17022	Predicted by at least one method	1288958	1289164	1	Phage holin/antiholin component S
1273482	1290504	17022	Predicted by at least one method	1289169	1289480	1	Uncharacterized protein, YdfR family
1273482	1290504	17022	Predicted by at least one method	1289477	1290010	1	Phage lysozyme R (EC 3.2.1.17)
1273482	1290504	17022	Predicted by at least one method	1290007	1290504	1	Uncharacterized protein RzpQ
1279358	1292488	13130	Predicted by at least one method	1279358	1279519	-1	hypothetical protein
1279358	1292488	13130	Predicted by at least one method	1281047	1282360	1	Transposase
1279358	1292488	13130	Predicted by at least one method	1282797	1283129	-1	Protein FlxA (FliA regulated)
1279358	1292488	13130	Predicted by at least one method	1283662	1283901	1	RelB/StbD replicon stabilization protein (antitoxin to RelE/StbE)
1279358	1292488	13130	Predicted by at least one method	1283901	1284188	1	mRNA interferase RelE
1279358	1292488	13130	Predicted by at least one method	1284260	1284415	1	prophage maintenance; modulation of host cell killing
1279358	1292488	13130	Predicted by at least one method	1284454	1284570	1	hypothetical protein
1279358	1292488	13130	Predicted by at least one method	1284632	1284883	1	Antitoxin Rem
1279358	1292488	13130	Predicted by at least one method	1285230	1286279	1	Phage protein YdfU family
1279358	1292488	13130	Predicted by at least one method	1286293	1287045	1	Phage antitermination protein Q
1279358	1292488	13130	Predicted by at least one method	1287467	1287679	-1	Cold shock protein of CSP family => CspF/CspH (naming convention as in E.coli)
1279358	1292488	13130	Predicted by at least one method	1287980	1288195	1	Cold shock protein of CSP family => CspB/CspG/CspI (naming convention as in E.coli)
1279358	1292488	13130	Predicted by at least one method	1288797	1288916	-1	hypothetical protein
1279358	1292488	13130	Predicted by at least one method	1288958	1289164	1	Phage holin/antiholin component S
1279358	1292488	13130	Predicted by at least one method	1289169	1289480	1	Uncharacterized protein, YdfR family
1279358	1292488	13130	Predicted by at least one method	1289477	1290010	1	Phage lysozyme R (EC 3.2.1.17)
1279358	1292488	13130	Predicted by at least one method	1290007	1290504	1	Uncharacterized protein RzpQ
1279358	1292488	13130	Predicted by at least one method	1290867	1291079	1	Cold shock protein of CSP family => CspB/CspG/CspI (naming convention as in E.coli)
1279358	1292488	13130	Predicted by at least one method	1291753	1291926	1	GnsB protein
1279358	1292488	13130	Predicted by at least one method	1292078	1292488	-1	Phage protein YbcV
1428196	1432762	4566	Predicted by at least one method	1428196	1430502	1	Uncharacterized protein YdbD
1428196	1432762	4566	Predicted by at least one method	1430673	1431278	1	CDP-alcohol phosphatidyltransferase family protein
1428196	1432762	4566	Predicted by at least one method	1431278	1432174	1	Phosphatidate cytidylyltransferase (EC 2.7.7.41)
1428196	1432762	4566	Predicted by at least one method	1432190	1432762	1	Putative lipase in cluster with Phosphatidate cytidylyltransferase
1532530	1536856	4326	Predicted by at least one method	1532530	1533687	-1	GALNS arylsulfatase regulator (Fe-S oxidoreductase)
1532530	1536856	4326	Predicted by at least one method	1533739	1535421	-1	N-acetylgalactosamine 6-sulfate sulfatase (GALNS)
1532530	1536856	4326	Predicted by at least one method	1535823	1536584	-1	Transcriptional regulator YdeO, AraC family
1532530	1536856	4326	Predicted by at least one method	1536659	1536856	-1	Two-component-system connector protein SafA
1539717	1550319	10602	Predicted by at least one method	1539717	1540631	-1	mannose-specific adhesin FimH
1539717	1550319	10602	Predicted by at least one method	1540690	1541193	-1	Type 1 fimbrae adaptor subunit FimG
1539717	1550319	10602	Predicted by at least one method	1541206	1541736	-1	Uncharacterized fimbrial-like protein YdeS
1539717	1550319	10602	Predicted by at least one method	1541750	1542898	-1	Putative uncharacterized membrane protein YdeT
1539717	1550319	10602	Predicted by at least one method	1545591	1546682	1	TolA protein
1539717	1550319	10602	Predicted by at least one method	1546976	1547098	-1	hypothetical protein
1539717	1550319	10602	Predicted by at least one method	1547216	1547329	-1	hypothetical protein
1539717	1550319	10602	Predicted by at least one method	1547496	1548443	1	hypothetical protein
1539717	1550319	10602	Predicted by at least one method	1548731	1550053	-1	Toxin HigB / Protein kinase domain of HipA
1539717	1550319	10602	Predicted by at least one method	1550053	1550319	-1	HipB protein @ Antitoxin HigA
1581020	1590892	9872	Predicted by at least one method	1581020	1581115	1	hypothetical protein
1581020	1590892	9872	Predicted by at least one method	1581334	1582224	-1	Diguanylate cyclase (EC 2.7.7.65) => Zinc-regulated DgcZ
1581020	1590892	9872	Predicted by at least one method	1582479	1582871	-1	Putative periplasmic protein
1581020	1590892	9872	Predicted by at least one method	1584294	1584473	-1	hypothetical protein
1581020	1590892	9872	Predicted by at least one method	1585078	1585203	-1	FIG00641612: hypothetical protein
1581020	1590892	9872	Predicted by at least one method	1585200	1585655	-1	Phage activator protein cII
1581020	1590892	9872	Predicted by at least one method	1585639	1585869	-1	Protein DicC, repressor of division inhibition gene dicB
1581020	1590892	9872	Predicted by at least one method	1585953	1586360	1	Phage transcriptional regulator cro
1581020	1590892	9872	Predicted by at least one method	1586527	1586682	1	Phage head, head-DNA stabilization protein D
1581020	1590892	9872	Predicted by at least one method	1586684	1586812	1	Uncharacterized protein YdfB
1581020	1590892	9872	Predicted by at least one method	1586842	1587060	1	Uncharacterized protein, YdfC family
1581020	1590892	9872	Predicted by at least one method	1587064	1587228	-1	hypothetical protein
1581020	1590892	9872	Predicted by at least one method	1587429	1587599	-1	hypothetical protein
1581020	1590892	9872	Predicted by at least one method	1587628	1587816	1	Cell division inhibition protein DicB
1581020	1590892	9872	Predicted by at least one method	1587813	1588004	1	Uncharacterized protein, YdfD family
1581020	1590892	9872	Predicted by at least one method	1588097	1590568	1	Exodeoxyribonuclease VIII (EC 3.1.11.-)
1581020	1590892	9872	Predicted by at least one method	1590641	1590892	1	Excisionase
1581020	1588004	6984	Predicted by at least one method	1581020	1581115	1	hypothetical protein
1581020	1588004	6984	Predicted by at least one method	1581334	1582224	-1	Diguanylate cyclase (EC 2.7.7.65) => Zinc-regulated DgcZ
1581020	1588004	6984	Predicted by at least one method	1582479	1582871	-1	Putative periplasmic protein
1581020	1588004	6984	Predicted by at least one method	1584294	1584473	-1	hypothetical protein
1581020	1588004	6984	Predicted by at least one method	1585078	1585203	-1	FIG00641612: hypothetical protein
1581020	1588004	6984	Predicted by at least one method	1585200	1585655	-1	Phage activator protein cII
1581020	1588004	6984	Predicted by at least one method	1585639	1585869	-1	Protein DicC, repressor of division inhibition gene dicB
1581020	1588004	6984	Predicted by at least one method	1585953	1586360	1	Phage transcriptional regulator cro
1581020	1588004	6984	Predicted by at least one method	1586527	1586682	1	Phage head, head-DNA stabilization protein D
1581020	1588004	6984	Predicted by at least one method	1586684	1586812	1	Uncharacterized protein YdfB
1581020	1588004	6984	Predicted by at least one method	1586842	1587060	1	Uncharacterized protein, YdfC family
1581020	1588004	6984	Predicted by at least one method	1587064	1587228	-1	hypothetical protein
1581020	1588004	6984	Predicted by at least one method	1587429	1587599	-1	hypothetical protein
1581020	1588004	6984	Predicted by at least one method	1587628	1587816	1	Cell division inhibition protein DicB
1581020	1588004	6984	Predicted by at least one method	1587813	1588004	1	Uncharacterized protein, YdfD family
1946773	1952871	6098	Predicted by at least one method	1945571	1946776	1	UPF0394 inner membrane protein YedE
1946773	1952871	6098	Predicted by at least one method	1946773	1947006	1	UPF0033 protein YedF
1946773	1952871	6098	Predicted by at least one method	1947113	1947781	1	Putative SOS response-associated peptidase YedK
1946773	1952871	6098	Predicted by at least one method	1947892	1948371	1	Uncharacterized N-acetyltransferase YedL
1946773	1952871	6098	Predicted by at least one method	1948636	1948827	-1	putative factor; Extracellular functions: Secreted proteins
1946773	1952871	6098	Predicted by at least one method	1948837	1949340	-1	invasion plasmid antigen / internalin, putative
1946773	1952871	6098	Predicted by at least one method	1949600	1949956	1	Mobile element protein
1946773	1952871	6098	Predicted by at least one method	1949913	1951022	1	Transposase InsI for insertion sequence element IS30
1946773	1952871	6098	Predicted by at least one method	1952026	1952118	1	hypothetical protein
1946773	1952871	6098	Predicted by at least one method	1952221	1952613	1	Transposase
1946773	1952871	6098	Predicted by at least one method	1952610	1952738	-1	Uncharacterized protein YedM
1946773	1952871	6098	Predicted by at least one method	1952722	1952871	-1	hypothetical protein
1947892	1953403	5511	Predicted by at least one method	1947892	1948371	1	Uncharacterized N-acetyltransferase YedL
1947892	1953403	5511	Predicted by at least one method	1948636	1948827	-1	putative factor; Extracellular functions: Secreted proteins
1947892	1953403	5511	Predicted by at least one method	1948837	1949340	-1	invasion plasmid antigen / internalin, putative
1947892	1953403	5511	Predicted by at least one method	1949600	1949956	1	Mobile element protein
1947892	1953403	5511	Predicted by at least one method	1949913	1951022	1	Transposase InsI for insertion sequence element IS30
1947892	1953403	5511	Predicted by at least one method	1952026	1952118	1	hypothetical protein
1947892	1953403	5511	Predicted by at least one method	1952221	1952613	1	Transposase
1947892	1953403	5511	Predicted by at least one method	1952610	1952738	-1	Uncharacterized protein YedM
1947892	1953403	5511	Predicted by at least one method	1952722	1952871	-1	hypothetical protein
1947892	1953403	5511	Predicted by at least one method	1953089	1953403	-1	Flagellar hook-basal body complex protein FliE
1998592	2006205	7613	Predicted by at least one method	1998592	1999308	1	Transcriptional regulatory protein YeeN
1998592	2006205	7613	Predicted by at least one method	1999516	1999659	-1	FIG00642918: hypothetical protein
1998592	2006205	7613	Predicted by at least one method	1999941	2001395	-1	Uncharacterized transporter YeeO
1998592	2006205	7613	Predicted by at least one method	2001702	2002652	-1	Alkanesulfonate utilization operon LysR-family regulator Cbl
1998592	2006205	7613	Predicted by at least one method	2002754	2003671	-1	Nitrogen assimilation regulatory protein Nac
1998592	2006205	7613	Predicted by at least one method	2004129	2005064	-1	L,D-transpeptidase => ErfK
1998592	2006205	7613	Predicted by at least one method	2005126	2006205	-1	Nicotinate-nucleotide--dimethylbenzimidazole phosphoribosyltransferase (EC 2.4.2.21)
2004129	2022898	18769	Predicted by at least one method	2004129	2005064	-1	L,D-transpeptidase => ErfK
2004129	2022898	18769	Predicted by at least one method	2005126	2006205	-1	Nicotinate-nucleotide--dimethylbenzimidazole phosphoribosyltransferase (EC 2.4.2.21)
2004129	2022898	18769	Predicted by at least one method	2006217	2006960	-1	Cobalamin synthase (EC 2.7.8.26)
2004129	2022898	18769	Predicted by at least one method	2006957	2007499	-1	Adenosylcobinamide kinase (EC 2.7.1.156) / Adenosylcobinamide-phosphate guanylyltransferase (EC 2.7.7.62)
2004129	2022898	18769	Predicted by at least one method	2007654	2007776	-1	hypothetical protein
2004129	2022898	18769	Predicted by at least one method	2007967	2008131	-1	hypothetical protein
2004129	2022898	18769	Predicted by at least one method	2009245	2009361	1	Mobile element protein
2004129	2022898	18769	Predicted by at least one method	2009557	2010000	1	Putative ribokinase
2004129	2022898	18769	Predicted by at least one method	2010045	2010770	1	Putative ribokinase
2004129	2022898	18769	Predicted by at least one method	2010784	2011353	1	hypothetical protein
2004129	2022898	18769	Predicted by at least one method	2011382	2011552	1	hypothetical protein
2004129	2022898	18769	Predicted by at least one method	2011638	2012216	1	Putative inner membrane protein
2004129	2022898	18769	Predicted by at least one method	2012310	2012573	1	Putative inner membrane protein
2004129	2022898	18769	Predicted by at least one method	2012576	2013610	1	Puative phophotriesterase
2004129	2022898	18769	Predicted by at least one method	2013650	2013763	-1	Gamma-glutamyltranspeptidase (EC 2.3.2.2) @ Glutathione hydrolase (EC 3.4.19.13)
2004129	2022898	18769	Predicted by at least one method	2013754	2013921	-1	Gamma-glutamyltranspeptidase (EC 2.3.2.2) @ Glutathione hydrolase (EC 3.4.19.13)
2004129	2022898	18769	Predicted by at least one method	2014261	2014563	1	Transposase InsN for insertion sequence element IS911
2004129	2022898	18769	Predicted by at least one method	2014590	2015015	1	Transposase InsO for insertion sequence element IS911
2004129	2022898	18769	Predicted by at least one method	2016605	2017462	-1	Transposase
2004129	2022898	18769	Predicted by at least one method	2017594	2018664	1	Patatin
2004129	2022898	18769	Predicted by at least one method	2018800	2019294	1	hypothetical protein
2004129	2022898	18769	Predicted by at least one method	2019414	2019593	1	Antirestriction protein klcA
2004129	2022898	18769	Predicted by at least one method	2019609	2020085	1	UPF0758 protein YeeS
2004129	2022898	18769	Predicted by at least one method	2020148	2020369	1	Uncharacterized protein YeeT
2004129	2022898	18769	Predicted by at least one method	2020443	2020811	1	YeeU protein (antitoxin to YeeV)
2004129	2022898	18769	Predicted by at least one method	2020900	2021163	1	YeeV toxin protein
2004129	2022898	18769	Predicted by at least one method	2021270	2021464	1	Uncharacterized protein YeeW
2004129	2022898	18769	Predicted by at least one method	2021477	2021590	1	hypothetical protein
2004129	2022898	18769	Predicted by at least one method	2022037	2022261	1	Propanediol utilization protein PduV, truncated fragment
2004129	2022898	18769	Predicted by at least one method	2022362	2022691	-1	UPF0265 protein YeeX
2004129	2022898	18769	Predicted by at least one method	2022782	2022898	1	hypothetical protein
2004129	2022898	18769	Predicted by at least one method	2022863	2023921	-1	Inner membrane protein YeeA
2007654	2022261	14607	Predicted by at least one method	2007654	2007776	-1	hypothetical protein
2007654	2022261	14607	Predicted by at least one method	2007967	2008131	-1	hypothetical protein
2007654	2022261	14607	Predicted by at least one method	2009245	2009361	1	Mobile element protein
2007654	2022261	14607	Predicted by at least one method	2009557	2010000	1	Putative ribokinase
2007654	2022261	14607	Predicted by at least one method	2010045	2010770	1	Putative ribokinase
2007654	2022261	14607	Predicted by at least one method	2010784	2011353	1	hypothetical protein
2007654	2022261	14607	Predicted by at least one method	2011382	2011552	1	hypothetical protein
2007654	2022261	14607	Predicted by at least one method	2011638	2012216	1	Putative inner membrane protein
2007654	2022261	14607	Predicted by at least one method	2012310	2012573	1	Putative inner membrane protein
2007654	2022261	14607	Predicted by at least one method	2012576	2013610	1	Puative phophotriesterase
2007654	2022261	14607	Predicted by at least one method	2013650	2013763	-1	Gamma-glutamyltranspeptidase (EC 2.3.2.2) @ Glutathione hydrolase (EC 3.4.19.13)
2007654	2022261	14607	Predicted by at least one method	2013754	2013921	-1	Gamma-glutamyltranspeptidase (EC 2.3.2.2) @ Glutathione hydrolase (EC 3.4.19.13)
2007654	2022261	14607	Predicted by at least one method	2014261	2014563	1	Transposase InsN for insertion sequence element IS911
2007654	2022261	14607	Predicted by at least one method	2014590	2015015	1	Transposase InsO for insertion sequence element IS911
2007654	2022261	14607	Predicted by at least one method	2016605	2017462	-1	Transposase
2007654	2022261	14607	Predicted by at least one method	2017594	2018664	1	Patatin
2007654	2022261	14607	Predicted by at least one method	2018800	2019294	1	hypothetical protein
2007654	2022261	14607	Predicted by at least one method	2019414	2019593	1	Antirestriction protein klcA
2007654	2022261	14607	Predicted by at least one method	2019609	2020085	1	UPF0758 protein YeeS
2007654	2022261	14607	Predicted by at least one method	2020148	2020369	1	Uncharacterized protein YeeT
2007654	2022261	14607	Predicted by at least one method	2020443	2020811	1	YeeU protein (antitoxin to YeeV)
2007654	2022261	14607	Predicted by at least one method	2020900	2021163	1	YeeV toxin protein
2007654	2022261	14607	Predicted by at least one method	2021270	2021464	1	Uncharacterized protein YeeW
2007654	2022261	14607	Predicted by at least one method	2021477	2021590	1	hypothetical protein
2007654	2022261	14607	Predicted by at least one method	2022037	2022261	1	Propanediol utilization protein PduV, truncated fragment
2048241	2057681	9440	Predicted by at least one method	2048241	2049353	-1	hypothetical protein
2048241	2057681	9440	Predicted by at least one method	2049350	2050231	-1	putative sugar transferase
2048241	2057681	9440	Predicted by at least one method	2050224	2051000	-1	hypothetical protein
2048241	2057681	9440	Predicted by at least one method	2051006	2052070	-1	hypothetical protein
2048241	2057681	9440	Predicted by at least one method	2052078	2052914	-1	hypothetical protein
2048241	2057681	9440	Predicted by at least one method	2052925	2054211	-1	Teichuronic acid biosynthesis protein TuaB
2048241	2057681	9440	Predicted by at least one method	2054214	2054756	-1	dTDP-4-dehydrorhamnose 3,5-epimerase (EC 5.1.3.13)
2048241	2057681	9440	Predicted by at least one method	2054764	2055639	-1	Glucose-1-phosphate thymidylyltransferase (EC 2.7.7.24)
2048241	2057681	9440	Predicted by at least one method	2055697	2056596	-1	dTDP-4-dehydrorhamnose reductase (EC 1.1.1.133)
2048241	2057681	9440	Predicted by at least one method	2056596	2057681	-1	dTDP-glucose 4,6-dehydratase (EC 4.2.1.46)
2134341	2140177	5836	Predicted by at least one method	2134341	2134679	1	Nickel/cobalt homeostasis protein RcnB
2134341	2140177	5836	Predicted by at least one method	2134761	2135795	-1	Uncharacterized fimbrial-like protein YehA
2134341	2140177	5836	Predicted by at least one method	2135811	2138291	-1	Outer membrane usher protein YehB
2134341	2140177	5836	Predicted by at least one method	2138307	2139026	-1	Probable fimbrial chaperone YehC
2134341	2140177	5836	Predicted by at least one method	2139061	2139603	-1	Uncharacterized fimbrial-like protein YehD
2134341	2140177	5836	Predicted by at least one method	2139896	2140177	-1	Uncharacterized protein YehE
2330161	2337610	7449	Predicted by at least one method	2329236	2330171	1	Ribonuclease Z (EC 3.1.26.11)
2330161	2337610	7449	Predicted by at least one method	2330161	2330289	-1	FIG00640863: hypothetical protein
2330161	2337610	7449	Predicted by at least one method	2330362	2331570	1	Deubiquitinating protease ElaD
2330161	2337610	7449	Predicted by at least one method	2331641	2333368	-1	Putative von Willebrand factor, vWF type A domain protein STM2315
2330161	2337610	7449	Predicted by at least one method	2333506	2334477	1	Uncharacterized protein YfbL
2330161	2337610	7449	Predicted by at least one method	2334580	2335083	1	Uncharacterized protein YfbM
2330161	2337610	7449	Predicted by at least one method	2335356	2336072	-1	Uncharacterized protein YfbN
2330161	2337610	7449	Predicted by at least one method	2336281	2336703	1	Uncharacterized protein YfbO
2330161	2337610	7449	Predicted by at least one method	2336762	2337610	1	Uncharacterized protein YfbP
2418069	2427617	9548	Predicted by at least one method	2418069	2419607	-1	Multidrug efflux system EmrKY-TolC, inner-membrane proton/drug antiporter EmrY (MFS type)
2418069	2427617	9548	Predicted by at least one method	2419607	2420770	-1	Multidrug efflux system EmrKY-TolC, membrane fusion component EmrK
2418069	2427617	9548	Predicted by at least one method	2421186	2421800	1	Positive transcription regulator EvgA
2418069	2427617	9548	Predicted by at least one method	2421856	2425398	1	Hybrid sensory histidine kinase in two-component regulatory system with EvgA
2418069	2427617	9548	Predicted by at least one method	2425454	2426599	-1	YfdE protein
2418069	2427617	9548	Predicted by at least one method	2426673	2427617	-1	Uncharacterized transporter YfdV
2676561	2707834	31273	Predicted by at least one method	2676561	2677823	1	Putative membrane protein YfjD
2676561	2707834	31273	Predicted by at least one method	2677878	2678471	-1	Heat shock protein GrpE
2676561	2707834	31273	Predicted by at least one method	2678468	2678605	-1	hypothetical protein
2676561	2707834	31273	Predicted by at least one method	2678594	2679472	1	NAD kinase (EC 2.7.1.23)
2676561	2707834	31273	Predicted by at least one method	2679558	2681219	1	DNA repair protein RecN
2676561	2707834	31273	Predicted by at least one method	2681368	2681709	1	Outer membrane beta-barrel assembly protein BamE
2676561	2707834	31273	Predicted by at least one method	2681771	2682061	-1	UPF0125 protein RatB
2676561	2707834	31273	Predicted by at least one method	2682051	2682527	-1	Ribosome association toxin RatA
2676561	2707834	31273	Predicted by at least one method	2682659	2683141	1	tmRNA-binding protein SmpB
2676561	2707834	31273	Predicted by at least one method	2683317	2683442	1	hypothetical protein
2676561	2707834	31273	Predicted by at least one method	2685281	2686273	1	hypothetical protein
2676561	2707834	31273	Predicted by at least one method	2687162	2688514	1	Phage protein
2676561	2707834	31273	Predicted by at least one method	2689194	2693774	-1	Uncharacterized outer membrane protein YpjA
2676561	2707834	31273	Predicted by at least one method	2693839	2693958	-1	hypothetical protein
2676561	2707834	31273	Predicted by at least one method	2694686	2695477	-1	Uncharacterized protein YpjB
2676561	2707834	31273	Predicted by at least one method	2695577	2696059	-1	Uncharacterized UPF0750 membrane protein YpjC
2676561	2707834	31273	Predicted by at least one method	2697445	2697777	1	Alpha-amylase (EC 3.2.1.1) (1,4-alpha-D-glucan glucanohydrolase) (GLYCOGENASE)
2676561	2707834	31273	Predicted by at least one method	2697796	2698482	1	Alpha-amylase (EC 3.2.1.1) (1,4-alpha-D-glucan glucanohydrolase) (GLYCOGENASE)
2676561	2707834	31273	Predicted by at least one method	2698495	2699286	1	Alpha-amylase (EC 3.2.1.1) (1,4-alpha-D-glucan glucanohydrolase) (GLYCOGENASE)
2676561	2707834	31273	Predicted by at least one method	2700033	2701010	1	Carbon starvation induced protein CsiD
2676561	2707834	31273	Predicted by at least one method	2701030	2702298	1	L-2-hydroxyglutarate oxidase (EC 1.1.3.15)
2676561	2707834	31273	Predicted by at least one method	2702321	2703769	1	Succinate-semialdehyde dehydrogenase [NAD(P)+] (EC 1.2.1.16)
2676561	2707834	31273	Predicted by at least one method	2703783	2705063	1	Gamma-aminobutyrate:alpha-ketoglutarate aminotransferase (EC 2.6.1.19)
2676561	2707834	31273	Predicted by at least one method	2705301	2706701	1	gamma-aminobutyrate (GABA) permease
2676561	2707834	31273	Predicted by at least one method	2706722	2707384	1	CsiR, transcriptional repressor of CsiD
2676561	2707834	31273	Predicted by at least one method	2707385	2707834	-1	Uncharacterized LysM domain protein YgaU
2683317	2688514	5197	Predicted by at least one method	2683317	2683442	1	hypothetical protein
2683317	2688514	5197	Predicted by at least one method	2685281	2686273	1	hypothetical protein
2683317	2688514	5197	Predicted by at least one method	2687162	2688514	1	Phage protein
2693839	2699286	5447	Predicted by at least one method	2693839	2693958	-1	hypothetical protein
2693839	2699286	5447	Predicted by at least one method	2694686	2695477	-1	Uncharacterized protein YpjB
2693839	2699286	5447	Predicted by at least one method	2695577	2696059	-1	Uncharacterized UPF0750 membrane protein YpjC
2693839	2699286	5447	Predicted by at least one method	2697445	2697777	1	Alpha-amylase (EC 3.2.1.1) (1,4-alpha-D-glucan glucanohydrolase) (GLYCOGENASE)
2693839	2699286	5447	Predicted by at least one method	2697796	2698482	1	Alpha-amylase (EC 3.2.1.1) (1,4-alpha-D-glucan glucanohydrolase) (GLYCOGENASE)
2693839	2699286	5447	Predicted by at least one method	2698495	2699286	1	Alpha-amylase (EC 3.2.1.1) (1,4-alpha-D-glucan glucanohydrolase) (GLYCOGENASE)
2892313	2907936	15623	Predicted by at least one method	2892313	2892945	1	Uncharacterized protein YqeH
2892313	2907936	15623	Predicted by at least one method	2893027	2893158	-1	hypothetical protein
2892313	2907936	15623	Predicted by at least one method	2893279	2894088	1	Uncharacterized protein YqeI
2892313	2907936	15623	Predicted by at least one method	2894081	2894563	1	YqeJ protein
2892313	2907936	15623	Predicted by at least one method	2894596	2894721	-1	hypothetical protein
2892313	2907936	15623	Predicted by at least one method	2894712	2895137	-1	Uncharacterized protein YqeK
2892313	2907936	15623	Predicted by at least one method	2895331	2895777	1	Uncharacterized protein YgeF
2892313	2907936	15623	Predicted by at least one method	2896045	2896536	1	Uncharacterized protein YgeG
2892313	2907936	15623	Predicted by at least one method	2896871	2898247	1	Uncharacterized protein YgeH
2892313	2907936	15623	Predicted by at least one method	2898415	2898633	1	Uncharacterized protein YgeI
2892313	2907936	15623	Predicted by at least one method	2898700	2898870	-1	hypothetical protein
2892313	2907936	15623	Predicted by at least one method	2898956	2899192	1	IncI1 plasmid conjugative transfer putative membrane protein PilT
2892313	2907936	15623	Predicted by at least one method	2899237	2899680	-1	Hypothetical response regulatory protein ygeK
2892313	2907936	15623	Predicted by at least one method	2899714	2899869	-1	Hypothetical response regulatory protein ygeK
2892313	2907936	15623	Predicted by at least one method	2900091	2900780	-1	Putative uncharacterized protein YgeN
2892313	2907936	15623	Predicted by at least one method	2900783	2901322	-1	Oxygen-regulated invasion protein OrgA
2892313	2907936	15623	Predicted by at least one method	2901338	2902072	-1	Type III secretion bridge between inner and outermembrane lipoprotein (YscJ,HrcJ,EscJ, PscJ)
2892313	2907936	15623	Predicted by at least one method	2902069	2902401	-1	Putative Type III secretion apparatus protein
2892313	2907936	15623	Predicted by at least one method	2902421	2902660	-1	Type III secretion cytoplasmic protein (YscF)
2892313	2907936	15623	Predicted by at least one method	2902674	2903555	-1	Type III secretion protein EprH
2892313	2907936	15623	Predicted by at least one method	2905139	2905489	1	Acetyltransferase, GNAT family
2892313	2907936	15623	Predicted by at least one method	2905552	2905887	1	hypothetical protein
2892313	2907936	15623	Predicted by at least one method	2906005	2907936	-1	hypothetical protein
3101841	3107318	5477	Predicted by at least one method	3101841	3104345	1	Putative outer membrane usher protein YqiG
3101841	3107318	5477	Predicted by at least one method	3104361	3105110	1	Uncharacterized fimbrial chaperone YqiH
3101841	3107318	5477	Predicted by at least one method	3105112	3105618	1	Uncharacterized fimbrial-system-associated protein YqiI
3101841	3107318	5477	Predicted by at least one method	3105686	3106177	1	Uncharacterized fimbrial-system-associated protein YqiI
3101841	3107318	5477	Predicted by at least one method	3106220	3106420	-1	Glycogen synthesis protein GlgS
3101841	3107318	5477	Predicted by at least one method	3106689	3107318	1	Inner membrane protein YqiJ
3277963	3283230	5267	Predicted by at least one method	3277963	3278727	1	Nitrogen regulatory protein GltF
3277963	3283230	5267	Predicted by at least one method	3278899	3279573	1	Uncharacterized fimbrial chaperone YhcA
3277963	3283230	5267	Predicted by at least one method	3279594	3281975	1	Uncharacterized outer membrane usher protein YhcD
3277963	3283230	5267	Predicted by at least one method	3281972	3282517	1	hypothetical protein
3277963	3283230	5267	Predicted by at least one method	3282514	3283230	1	Uncharacterized protein YhcF
3539707	3546029	6322	Predicted by at least one method	3539707	3539820	-1	hypothetical protein
3539707	3546029	6322	Predicted by at least one method	3540010	3541632	-1	Uncharacterized protein YhiJ
3539707	3546029	6322	Predicted by at least one method	3541894	3542265	-1	Hypothetical protein YhiL
3539707	3546029	6322	Predicted by at least one method	3542262	3543500	-1	Hypothetical protein YhiL
3539707	3546029	6322	Predicted by at least one method	3543487	3543690	-1	FIG00638558: hypothetical protein
3539707	3546029	6322	Predicted by at least one method	3543841	3544935	1	Inner membrane protein YhiM
3539707	3546029	6322	Predicted by at least one method	3545595	3546029	-1	Copper-binding protein PcoE
3540010	3580118	40108	Predicted by at least one method	3540010	3541632	-1	Uncharacterized protein YhiJ
3540010	3580118	40108	Predicted by at least one method	3541894	3542265	-1	Hypothetical protein YhiL
3540010	3580118	40108	Predicted by at least one method	3542262	3543500	-1	Hypothetical protein YhiL
3540010	3580118	40108	Predicted by at least one method	3543487	3543690	-1	FIG00638558: hypothetical protein
3540010	3580118	40108	Predicted by at least one method	3543841	3544935	1	Inner membrane protein YhiM
3540010	3580118	40108	Predicted by at least one method	3545595	3546029	-1	Copper-binding protein PcoE
3540010	3580118	40108	Predicted by at least one method	3546247	3547647	-1	Sensory protein kinase PcoS (EC 2.7.13.3)
3540010	3580118	40108	Predicted by at least one method	3547644	3548324	-1	Transcriptional regulator PcoR
3540010	3580118	40108	Predicted by at least one method	3548379	3549308	-1	Copper resistance protein CopD
3540010	3580118	40108	Predicted by at least one method	3549313	3549693	-1	Copper resistance protein CopC
3540010	3580118	40108	Predicted by at least one method	3549733	3550629	-1	Copper resistance protein B
3540010	3580118	40108	Predicted by at least one method	3550629	3552446	-1	Multicopper oxidase
3540010	3580118	40108	Predicted by at least one method	3552681	3553130	1	Copper-binding protein PcoE
3540010	3580118	40108	Predicted by at least one method	3553419	3554156	1	Cell wall endopeptidase, family M23/M37
3540010	3580118	40108	Predicted by at least one method	3554190	3554387	-1	hypothetical protein
3540010	3580118	40108	Predicted by at least one method	3554428	3556869	-1	Lead, cadmium, zinc and mercury transporting ATPase (EC 3.6.3.3) (EC 3.6.3.5); Copper-translocating P-type ATPase (EC 3.6.3.4)
3540010	3580118	40108	Predicted by at least one method	3556997	3557437	-1	CopG protein
3540010	3580118	40108	Predicted by at least one method	3557524	3560670	-1	Copper/silver efflux RND transporter, transmembrane protein CusA
3540010	3580118	40108	Predicted by at least one method	3560681	3561973	-1	Copper/silver efflux RND transporter, membrane fusion protein CusB
3540010	3580118	40108	Predicted by at least one method	3562087	3562440	-1	Copper/silver efflux RND transporter, periplasmic protein CusF
3540010	3580118	40108	Predicted by at least one method	3562469	3563854	-1	Copper/silver efflux RND transporter, outer membrane protein CusC
3540010	3580118	40108	Predicted by at least one method	3563926	3564042	-1	hypothetical protein
3540010	3580118	40108	Predicted by at least one method	3564044	3564724	1	Copper-sensing two-component system response regulator CusR
3540010	3580118	40108	Predicted by at least one method	3564717	3566198	1	Copper sensory histidine kinase CusS
3540010	3580118	40108	Predicted by at least one method	3566443	3566874	1	Silver-binding protein silE precursor
3540010	3580118	40108	Predicted by at least one method	3567022	3567372	1	hypothetical protein
3540010	3580118	40108	Predicted by at least one method	3567541	3569367	-1	predicted ATP-dependent endonuclease, OLD family
3540010	3580118	40108	Predicted by at least one method	3569378	3569491	1	hypothetical protein
3540010	3580118	40108	Predicted by at least one method	3570582	3571508	-1	hypothetical protein
3540010	3580118	40108	Predicted by at least one method	3571520	3573076	-1	Tn7-like transposition protein D
3540010	3580118	40108	Predicted by at least one method	3573117	3574565	-1	Tn7-like transposition protein C
3540010	3580118	40108	Predicted by at least one method	3574565	3575704	-1	Tn7-like transposition protein B
3540010	3580118	40108	Predicted by at least one method	3576852	3576911	-1	Transposase InsE for insertion sequence IS3E
3540010	3580118	40108	Predicted by at least one method	3577360	3577944	-1	Tn7-like transposition protein B
3540010	3580118	40108	Predicted by at least one method	3577931	3578773	-1	Transposon Tn7 transposition protein tnsA
3540010	3580118	40108	Predicted by at least one method	3578916	3580118	-1	Uncharacterized protein YhiN
3569378	3578773	9395	Predicted by at least one method	3569378	3569491	1	hypothetical protein
3569378	3578773	9395	Predicted by at least one method	3570582	3571508	-1	hypothetical protein
3569378	3578773	9395	Predicted by at least one method	3571520	3573076	-1	Tn7-like transposition protein D
3569378	3578773	9395	Predicted by at least one method	3573117	3574565	-1	Tn7-like transposition protein C
3569378	3578773	9395	Predicted by at least one method	3574565	3575704	-1	Tn7-like transposition protein B
3569378	3578773	9395	Predicted by at least one method	3576852	3576911	-1	Transposase InsE for insertion sequence IS3E
3569378	3578773	9395	Predicted by at least one method	3577360	3577944	-1	Tn7-like transposition protein B
3569378	3578773	9395	Predicted by at least one method	3577931	3578773	-1	Transposon Tn7 transposition protein tnsA
3744943	3751091	6148	Predicted by at least one method	3744943	3746196	-1	O-antigen ligase
3744943	3751091	6148	Predicted by at least one method	3746242	3747225	-1	Beta-1,3-glucosyltransferase
3744943	3751091	6148	Predicted by at least one method	3747310	3748335	-1	UDP-galactose:(galactosyl) LPS alpha1,2-galactosyltransferase WaaW (EC 2.4.1.-)
3744943	3751091	6148	Predicted by at least one method	3748361	3749053	-1	Lipopolysaccharide core heptose(II) kinase RfaY
3744943	3751091	6148	Predicted by at least one method	3749063	3750058	-1	UDP-glucose:(glucosyl)lipopolysaccharide alpha-1,2-glucosyltransferase (EC 2.4.1.58)
3744943	3751091	6148	Predicted by at least one method	3750075	3751091	-1	Lipopolysaccharide 1,3-galactosyltransferase (EC 2.4.1.44)
3820604	3828389	7785	Predicted by at least one method	3820604	3821002	-1	Uncharacterized protein YidB
3820604	3828389	7785	Predicted by at least one method	3821242	3823656	-1	DNA gyrase subunit B (EC 5.99.1.3)
3820604	3828389	7785	Predicted by at least one method	3823685	3824758	-1	DNA recombination and repair protein RecF
3820604	3828389	7785	Predicted by at least one method	3824758	3825858	-1	DNA polymerase III beta subunit (EC 2.7.7.7)
3820604	3828389	7785	Predicted by at least one method	3825863	3827266	-1	Chromosomal replication initiator protein DnaA
3820604	3828389	7785	Predicted by at least one method	3827873	3828013	1	LSU ribosomal protein L34p
3820604	3828389	7785	Predicted by at least one method	3828063	3828389	1	Ribonuclease P protein component (EC 3.1.26.5)
4395059	4399265	4206	Predicted by at least one method	4395059	4395454	-1	RidA/YER057c/UK114 superfamily, group 7, YjgH-like protein
4395059	4399265	4206	Predicted by at least one method	4395585	4396298	-1	Cyclic-di-GMP-binding biofilm dispersal mediator protein
4395059	4399265	4206	Predicted by at least one method	4396369	4396962	1	Putative HTH-type transcriptional regulator YjgJ, TetR family
4395059	4399265	4206	Predicted by at least one method	4397107	4397559	1	Protein YjgK, linked to biofilm formation
4395059	4399265	4206	Predicted by at least one method	4397682	4399265	1	Protein YjgL, putative CCAAT-box DNA binding protein subunit B
4414202	4418579	4377	Predicted by at least one method	4414202	4415026	1	hypothetical protein
4414202	4418579	4377	Predicted by at least one method	4415075	4415647	-1	Mobile element protein
4414202	4418579	4377	Predicted by at least one method	4415748	4416074	1	Transposase InsN for insertion sequence element IS911
4414202	4418579	4377	Predicted by at least one method	4416114	4416485	-1	Transposase
4414202	4418579	4377	Predicted by at least one method	4416615	4416710	-1	hypothetical protein
4414202	4418579	4377	Predicted by at least one method	4417774	4418253	-1	Mobile element protein
4414202	4418579	4377	Predicted by at least one method	4418253	4418579	-1	Insertion element IS401 (Burkholderia multivorans) transposase
4537736	4650139	112403	Predicted by at least one method	4537736	4538566	-1	Transposase
4537736	4650139	112403	Predicted by at least one method	4538593	4538856	-1	Insertion element IS407 (Burkholderia multivorans) transposase
4537736	4650139	112403	Predicted by at least one method	4539930	4540874	1	Protein RhsB
4537736	4650139	112403	Predicted by at least one method	4541979	4542452	1	Gamma-glutamyltranspeptidase (EC 2.3.2.2) @ Glutathione hydrolase (EC 3.4.19.13)
4537736	4650139	112403	Predicted by at least one method	4546174	4546740	1	Proline iminopeptidase (EC 3.4.11.5)
4537736	4650139	112403	Predicted by at least one method	4547744	4548349	-1	2-isopropylmalate synthase (EC 2.3.3.13)
4537736	4650139	112403	Predicted by at least one method	4549354	4549908	-1	Putative large exoprotein involved in heme utilization or adhesion of ShlA/HecA/FhaA family
4537736	4650139	112403	Predicted by at least one method	4550912	4551634	1	hypothetical protein
4537736	4650139	112403	Predicted by at least one method	4552637	4552777	-1	Zinc-type alcohol dehydrogenase-like protein
4537736	4650139	112403	Predicted by at least one method	4554196	4554285	-1	hypothetical protein
4537736	4650139	112403	Predicted by at least one method	4555931	4556449	-1	hypothetical protein
4537736	4650139	112403	Predicted by at least one method	4557452	4558282	1	Protein RhsB
4537736	4650139	112403	Predicted by at least one method	4558367	4558633	1	Uncharacterized protein YhhH
4537736	4650139	112403	Predicted by at least one method	4558738	4558983	1	Protein YibA
4537736	4650139	112403	Predicted by at least one method	4559229	4559417	1	H repeat-associated protein, YhhI family
4537736	4650139	112403	Predicted by at least one method	4561935	4562552	1	Protein RhsC
4537736	4650139	112403	Predicted by at least one method	4563601	4563735	-1	Putative lipase in cluster with Phosphatidate cytidylyltransferase
4537736	4650139	112403	Predicted by at least one method	4564010	4565014	1	Ornithine carbamoyltransferase (EC 2.1.3.3)
4537736	4650139	112403	Predicted by at least one method	4565153	4565911	1	Uncharacterized transcriptional regulator YagI, IclR family
4537736	4650139	112403	Predicted by at least one method	4565916	4567526	-1	Xylan 1,4-beta-xylosidase (EC 3.2.1.37)
4537736	4650139	112403	Predicted by at least one method	4567538	4568920	-1	Proposed xyloside/Na+ symporter YagG
4537736	4650139	112403	Predicted by at least one method	4569147	4571114	-1	Uncharacterized dehydratase YagF
4537736	4650139	112403	Predicted by at least one method	4571129	4572037	-1	Uncharacterized lyase YjhH
4537736	4650139	112403	Predicted by at least one method	4572344	4573486	1	Uncharacterized transposase YagA
4537736	4650139	112403	Predicted by at least one method	4573580	4573930	1	Uncharacterized protein YagB
4537736	4650139	112403	Predicted by at least one method	4573953	4574291	1	COG2963: Transposase and inactivated derivatives
4537736	4650139	112403	Predicted by at least one method	4575465	4576391	-1	Mobile element protein
4537736	4650139	112403	Predicted by at least one method	4577394	4578185	-1	Putative large exoprotein involved in heme utilization or adhesion of ShlA/HecA/FhaA family
4537736	4650139	112403	Predicted by at least one method	4579187	4579618	-1	hypothetical protein
4537736	4650139	112403	Predicted by at least one method	4580697	4581317	-1	Mobile element protein
4537736	4650139	112403	Predicted by at least one method	4582322	4582894	-1	potassium channel related protein
4537736	4650139	112403	Predicted by at least one method	4583953	4585065	1	Transposase InsL for insertion sequence element IS186
4537736	4650139	112403	Predicted by at least one method	4585088	4585228	1	Mobile element protein
4537736	4650139	112403	Predicted by at least one method	4586241	4586651	-1	hypothetical protein
4537736	4650139	112403	Predicted by at least one method	4586683	4586904	-1	Zinc metalloprotease
4537736	4650139	112403	Predicted by at least one method	4587908	4588459	-1	Hypothetical transmembrane protein coupled to NADH-ubiquinone oxidoreductase chain 5 homolog
4537736	4650139	112403	Predicted by at least one method	4589461	4589958	-1	Mobile element protein
4537736	4650139	112403	Predicted by at least one method	4591048	4591902	1	hypothetical protein
4537736	4650139	112403	Predicted by at least one method	4595189	4595719	-1	Carbamoyl-phosphate synthase large chain (EC 6.3.5.5)
4537736	4650139	112403	Predicted by at least one method	4596857	4597237	1	hypothetical protein
4537736	4650139	112403	Predicted by at least one method	4599935	4600234	1	Transposase InsE for insertion sequence IS3E
4537736	4650139	112403	Predicted by at least one method	4600231	4601061	1	Transposase InsF for insertion sequence IS3 @ Mobile element protein
4537736	4650139	112403	Predicted by at least one method	4602236	4602562	-1	hypothetical protein
4537736	4650139	112403	Predicted by at least one method	4602562	4603503	-1	Protein RhsC
4537736	4650139	112403	Predicted by at least one method	4604505	4604660	1	FIG071884: Hypothetical protein
4537736	4650139	112403	Predicted by at least one method	4604664	4605113	1	Integral membrane protein CcmA involved in cell shape determination
4537736	4650139	112403	Predicted by at least one method	4606136	4606318	-1	Transcriptional regulator MraZ
4537736	4650139	112403	Predicted by at least one method	4607716	4607991	1	IS1 protein InsA
4537736	4650139	112403	Predicted by at least one method	4609385	4609699	-1	FIG00450538: hypothetical protein
4537736	4650139	112403	Predicted by at least one method	4610702	4611256	1	hypothetical protein
4537736	4650139	112403	Predicted by at least one method	4612260	4612913	1	Cytochrome c heme lyase subunit CcmF
4537736	4650139	112403	Predicted by at least one method	4613917	4614429	-1	Protein RhsC
4537736	4650139	112403	Predicted by at least one method	4615483	4615608	-1	hypothetical protein
4537736	4650139	112403	Predicted by at least one method	4615740	4615964	-1	LysR family transcriptional regulator STM3121
4537736	4650139	112403	Predicted by at least one method	4616967	4617611	1	core protein
4537736	4650139	112403	Predicted by at least one method	4618615	4618965	1	Septum formation protein Maf
4537736	4650139	112403	Predicted by at least one method	4618965	4619279	1	Ribonuclease G
4537736	4650139	112403	Predicted by at least one method	4620284	4620517	1	Maltodextrin glucosidase (EC 3.2.1.20)
4537736	4650139	112403	Predicted by at least one method	4620660	4620821	1	Membrane alanine aminopeptidase N (EC 3.4.11.2)
4537736	4650139	112403	Predicted by at least one method	4622479	4624002	1	Retron-type RNA-directed DNA polymerase (EC 2.7.7.49)
4537736	4650139	112403	Predicted by at least one method	4628170	4628403	1	Glutamine cyclotransferase
4537736	4650139	112403	Predicted by at least one method	4628510	4629019	-1	Probable transcriptional regulatory protein YebC
4537736	4650139	112403	Predicted by at least one method	4630241	4630528	-1	Transcriptional regulator, LysR family
4537736	4650139	112403	Predicted by at least one method	4631533	4632003	-1	hypothetical protein
4537736	4650139	112403	Predicted by at least one method	4633294	4635129	1	Putative helicase
4537736	4650139	112403	Predicted by at least one method	4635131	4635766	1	hypothetical protein
4537736	4650139	112403	Predicted by at least one method	4636880	4637566	1	Protein RhsD
4537736	4650139	112403	Predicted by at least one method	4638569	4639081	-1	hypothetical protein
4537736	4650139	112403	Predicted by at least one method	4640083	4640598	1	hypothetical protein
4537736	4650139	112403	Predicted by at least one method	4641637	4642116	-1	LSU ribosomal protein L6p (L9e)
4537736	4650139	112403	Predicted by at least one method	4643238	4643747	1	Ribulose-phosphate 3-epimerase (EC 5.1.3.1)
4537736	4650139	112403	Predicted by at least one method	4644751	4645317	-1	Translation elongation factor Tu
4537736	4650139	112403	Predicted by at least one method	4646320	4646937	1	Exported protein
4537736	4650139	112403	Predicted by at least one method	4647941	4648120	-1	replication protein
4537736	4650139	112403	Predicted by at least one method	4649550	4649966	1	hypothetical protein
4537736	4650139	112403	Predicted by at least one method	4649993	4650139	-1	2-hydroxy-3-keto-5-methylthiopentenyl-1- phosphate phosphatase (EC 3.1.3.87)
4538593	4602562	63969	Predicted by at least one method	4538593	4538856	-1	Insertion element IS407 (Burkholderia multivorans) transposase
4538593	4602562	63969	Predicted by at least one method	4539930	4540874	1	Protein RhsB
4538593	4602562	63969	Predicted by at least one method	4541979	4542452	1	Gamma-glutamyltranspeptidase (EC 2.3.2.2) @ Glutathione hydrolase (EC 3.4.19.13)
4538593	4602562	63969	Predicted by at least one method	4546174	4546740	1	Proline iminopeptidase (EC 3.4.11.5)
4538593	4602562	63969	Predicted by at least one method	4547744	4548349	-1	2-isopropylmalate synthase (EC 2.3.3.13)
4538593	4602562	63969	Predicted by at least one method	4549354	4549908	-1	Putative large exoprotein involved in heme utilization or adhesion of ShlA/HecA/FhaA family
4538593	4602562	63969	Predicted by at least one method	4550912	4551634	1	hypothetical protein
4538593	4602562	63969	Predicted by at least one method	4552637	4552777	-1	Zinc-type alcohol dehydrogenase-like protein
4538593	4602562	63969	Predicted by at least one method	4554196	4554285	-1	hypothetical protein
4538593	4602562	63969	Predicted by at least one method	4555931	4556449	-1	hypothetical protein
4538593	4602562	63969	Predicted by at least one method	4557452	4558282	1	Protein RhsB
4538593	4602562	63969	Predicted by at least one method	4558367	4558633	1	Uncharacterized protein YhhH
4538593	4602562	63969	Predicted by at least one method	4558738	4558983	1	Protein YibA
4538593	4602562	63969	Predicted by at least one method	4559229	4559417	1	H repeat-associated protein, YhhI family
4538593	4602562	63969	Predicted by at least one method	4561935	4562552	1	Protein RhsC
4538593	4602562	63969	Predicted by at least one method	4563601	4563735	-1	Putative lipase in cluster with Phosphatidate cytidylyltransferase
4538593	4602562	63969	Predicted by at least one method	4564010	4565014	1	Ornithine carbamoyltransferase (EC 2.1.3.3)
4538593	4602562	63969	Predicted by at least one method	4565153	4565911	1	Uncharacterized transcriptional regulator YagI, IclR family
4538593	4602562	63969	Predicted by at least one method	4565916	4567526	-1	Xylan 1,4-beta-xylosidase (EC 3.2.1.37)
4538593	4602562	63969	Predicted by at least one method	4567538	4568920	-1	Proposed xyloside/Na+ symporter YagG
4538593	4602562	63969	Predicted by at least one method	4569147	4571114	-1	Uncharacterized dehydratase YagF
4538593	4602562	63969	Predicted by at least one method	4571129	4572037	-1	Uncharacterized lyase YjhH
4538593	4602562	63969	Predicted by at least one method	4572344	4573486	1	Uncharacterized transposase YagA
4538593	4602562	63969	Predicted by at least one method	4573580	4573930	1	Uncharacterized protein YagB
4538593	4602562	63969	Predicted by at least one method	4573953	4574291	1	COG2963: Transposase and inactivated derivatives
4538593	4602562	63969	Predicted by at least one method	4575465	4576391	-1	Mobile element protein
4538593	4602562	63969	Predicted by at least one method	4577394	4578185	-1	Putative large exoprotein involved in heme utilization or adhesion of ShlA/HecA/FhaA family
4538593	4602562	63969	Predicted by at least one method	4579187	4579618	-1	hypothetical protein
4538593	4602562	63969	Predicted by at least one method	4580697	4581317	-1	Mobile element protein
4538593	4602562	63969	Predicted by at least one method	4582322	4582894	-1	potassium channel related protein
4538593	4602562	63969	Predicted by at least one method	4583953	4585065	1	Transposase InsL for insertion sequence element IS186
4538593	4602562	63969	Predicted by at least one method	4585088	4585228	1	Mobile element protein
4538593	4602562	63969	Predicted by at least one method	4586241	4586651	-1	hypothetical protein
4538593	4602562	63969	Predicted by at least one method	4586683	4586904	-1	Zinc metalloprotease
4538593	4602562	63969	Predicted by at least one method	4587908	4588459	-1	Hypothetical transmembrane protein coupled to NADH-ubiquinone oxidoreductase chain 5 homolog
4538593	4602562	63969	Predicted by at least one method	4589461	4589958	-1	Mobile element protein
4538593	4602562	63969	Predicted by at least one method	4591048	4591902	1	hypothetical protein
4538593	4602562	63969	Predicted by at least one method	4595189	4595719	-1	Carbamoyl-phosphate synthase large chain (EC 6.3.5.5)
4538593	4602562	63969	Predicted by at least one method	4596857	4597237	1	hypothetical protein
4538593	4602562	63969	Predicted by at least one method	4599935	4600234	1	Transposase InsE for insertion sequence IS3E
4538593	4602562	63969	Predicted by at least one method	4600231	4601061	1	Transposase InsF for insertion sequence IS3 @ Mobile element protein
4538593	4602562	63969	Predicted by at least one method	4602236	4602562	-1	hypothetical protein
4604505	4620821	16316	Predicted by at least one method	4604505	4604660	1	FIG071884: Hypothetical protein
4604505	4620821	16316	Predicted by at least one method	4604664	4605113	1	Integral membrane protein CcmA involved in cell shape determination
4604505	4620821	16316	Predicted by at least one method	4606136	4606318	-1	Transcriptional regulator MraZ
4604505	4620821	16316	Predicted by at least one method	4607716	4607991	1	IS1 protein InsA
4604505	4620821	16316	Predicted by at least one method	4609385	4609699	-1	FIG00450538: hypothetical protein
4604505	4620821	16316	Predicted by at least one method	4610702	4611256	1	hypothetical protein
4604505	4620821	16316	Predicted by at least one method	4612260	4612913	1	Cytochrome c heme lyase subunit CcmF
4604505	4620821	16316	Predicted by at least one method	4613917	4614429	-1	Protein RhsC
4604505	4620821	16316	Predicted by at least one method	4615483	4615608	-1	hypothetical protein
4604505	4620821	16316	Predicted by at least one method	4615740	4615964	-1	LysR family transcriptional regulator STM3121
4604505	4620821	16316	Predicted by at least one method	4616967	4617611	1	core protein
4604505	4620821	16316	Predicted by at least one method	4618615	4618965	1	Septum formation protein Maf
4604505	4620821	16316	Predicted by at least one method	4618965	4619279	1	Ribonuclease G
4604505	4620821	16316	Predicted by at least one method	4620284	4620517	1	Maltodextrin glucosidase (EC 3.2.1.20)
4604505	4620821	16316	Predicted by at least one method	4620660	4620821	1	Membrane alanine aminopeptidase N (EC 3.4.11.2)
4635131	4643747	8616	Predicted by at least one method	4635131	4635766	1	hypothetical protein
4635131	4643747	8616	Predicted by at least one method	4636880	4637566	1	Protein RhsD
4635131	4643747	8616	Predicted by at least one method	4638569	4639081	-1	hypothetical protein
4635131	4643747	8616	Predicted by at least one method	4640083	4640598	1	hypothetical protein
4635131	4643747	8616	Predicted by at least one method	4641637	4642116	-1	LSU ribosomal protein L6p (L9e)
4635131	4643747	8616	Predicted by at least one method	4643238	4643747	1	Ribulose-phosphate 3-epimerase (EC 5.1.3.1)
4646320	4656264	9944	Predicted by at least one method	4646320	4646937	1	Exported protein
4646320	4656264	9944	Predicted by at least one method	4647941	4648120	-1	replication protein
4646320	4656264	9944	Predicted by at least one method	4649550	4649966	1	hypothetical protein
4646320	4656264	9944	Predicted by at least one method	4649993	4650139	-1	2-hydroxy-3-keto-5-methylthiopentenyl-1- phosphate phosphatase (EC 3.1.3.87)
4646320	4656264	9944	Predicted by at least one method	4651142	4651639	-1	hypothetical protein
4646320	4656264	9944	Predicted by at least one method	4652644	4653156	-1	Formate hydrogenlyase transcriptional activator
4646320	4656264	9944	Predicted by at least one method	4654159	4654698	-1	Mobile element protein
4646320	4656264	9944	Predicted by at least one method	4655701	4656264	-1	H repeat-associated protein, YhhI family

## Sheet: S3
WG5D RAST annotation result
Category	Subcategory	Subsystem	Role
Cofactors, Vitamins, Prosthetic Groups, Pigments	Biotin	Biotin biosynthesis	Long-chain-fatty-acid--CoA ligase (EC 6.2.1.3)
Cofactors, Vitamins, Prosthetic Groups, Pigments	Biotin	Biotin biosynthesis	Biotin synthase (EC 2.8.1.6)
Cofactors, Vitamins, Prosthetic Groups, Pigments	Biotin	Biotin biosynthesis	3-ketoacyl-CoA thiolase (EC 2.3.1.16)
Cofactors, Vitamins, Prosthetic Groups, Pigments	Biotin	Biotin biosynthesis	Biotin operon repressor
Cofactors, Vitamins, Prosthetic Groups, Pigments	Biotin	Biotin biosynthesis	Adenosylmethionine-8-amino-7-oxononanoate aminotransferase (EC 2.6.1.62)
Cofactors, Vitamins, Prosthetic Groups, Pigments	Biotin	Biotin biosynthesis	8-amino-7-oxononanoate synthase (EC 2.3.1.47)
Cofactors, Vitamins, Prosthetic Groups, Pigments	Biotin	Biotin biosynthesis Experimental	Biotin synthase (EC 2.8.1.6)
Cofactors, Vitamins, Prosthetic Groups, Pigments	Biotin	Biotin biosynthesis Experimental	Competence protein F homolog, phosphoribosyltransferase domain
Cofactors, Vitamins, Prosthetic Groups, Pigments	Biotin	Biotin biosynthesis Experimental	Adenosylmethionine-8-amino-7-oxononanoate aminotransferase (EC 2.6.1.62)
Cofactors, Vitamins, Prosthetic Groups, Pigments	Biotin	Biotin biosynthesis Experimental	8-amino-7-oxononanoate synthase (EC 2.3.1.47)
Cofactors, Vitamins, Prosthetic Groups, Pigments	Cofactors, Vitamins, Prosthetic Groups, Pigments - no subcategory	Thiamin biosynthesis	Thiamin ABC transporter, ATPase component
Cofactors, Vitamins, Prosthetic Groups, Pigments	Cofactors, Vitamins, Prosthetic Groups, Pigments - no subcategory	Thiamin biosynthesis	Rhodanese-like domain required for thiamine synthesis
Cofactors, Vitamins, Prosthetic Groups, Pigments	Cofactors, Vitamins, Prosthetic Groups, Pigments - no subcategory	Thiamin biosynthesis	Thiamine-monophosphate kinase (EC 2.7.4.16)
Cofactors, Vitamins, Prosthetic Groups, Pigments	Cofactors, Vitamins, Prosthetic Groups, Pigments - no subcategory	Thiamin biosynthesis	1-deoxy-D-xylulose 5-phosphate synthase (EC 2.2.1.7)
Cofactors, Vitamins, Prosthetic Groups, Pigments	Cofactors, Vitamins, Prosthetic Groups, Pigments - no subcategory	Thiamin biosynthesis	Thiamin ABC transporter, substrate-binding component
Cofactors, Vitamins, Prosthetic Groups, Pigments	Cofactors, Vitamins, Prosthetic Groups, Pigments - no subcategory	Thiamin biosynthesis	Thiamine kinase (EC 2.7.1.89)
Cofactors, Vitamins, Prosthetic Groups, Pigments	Cofactors, Vitamins, Prosthetic Groups, Pigments - no subcategory	Thiamin biosynthesis	Thiamin-phosphate pyrophosphorylase (EC 2.5.1.3)
Cofactors, Vitamins, Prosthetic Groups, Pigments	Cofactors, Vitamins, Prosthetic Groups, Pigments - no subcategory	Thiamin biosynthesis	Hydroxyethylthiazole kinase (EC 2.7.1.50)
Cofactors, Vitamins, Prosthetic Groups, Pigments	Cofactors, Vitamins, Prosthetic Groups, Pigments - no subcategory	Thiamin biosynthesis	Thiamin ABC transporter, transmembrane component
Cofactors, Vitamins, Prosthetic Groups, Pigments	Cofactors, Vitamins, Prosthetic Groups, Pigments - no subcategory	Thiamin biosynthesis	Sulfur carrier protein ThiS
Cofactors, Vitamins, Prosthetic Groups, Pigments	Quinone cofactors	Menaquinone and Phylloquinone Biosynthesis	Naphthoate synthase (EC 4.1.3.36)
Cofactors, Vitamins, Prosthetic Groups, Pigments	Quinone cofactors	Menaquinone and Phylloquinone Biosynthesis	Menaquinone-specific isochorismate synthase (EC 5.4.4.2)
Cofactors, Vitamins, Prosthetic Groups, Pigments	Quinone cofactors	Menaquinone and Phylloquinone Biosynthesis	2-succinyl-6-hydroxy-2,4-cyclohexadiene-1-carboxylate synthase (EC 4.2.99.20)
Cofactors, Vitamins, Prosthetic Groups, Pigments	Quinone cofactors	Menaquinone and Phylloquinone Biosynthesis	2-succinyl-5-enolpyruvyl-6-hydroxy-3-cyclohexene-1-carboxylic-acid synthase (EC 2.2.1.9)
Cofactors, Vitamins, Prosthetic Groups, Pigments	Quinone cofactors	Menaquinone and Phylloquinone Biosynthesis	O-succinylbenzoic acid--CoA ligase (EC 6.2.1.26)
Cofactors, Vitamins, Prosthetic Groups, Pigments	Quinone cofactors	Menaquinone and Phylloquinone Biosynthesis	O-succinylbenzoate synthase (EC 4.2.1.113)
Cofactors, Vitamins, Prosthetic Groups, Pigments	Quinone cofactors	Menaquinone and Phylloquinone Biosynthesis	1,4-dihydroxy-2-naphthoate polyprenyltransferase (EC 2.5.1.74)
Cofactors, Vitamins, Prosthetic Groups, Pigments	Quinone cofactors	Menaquinone and Phylloquinone Biosynthesis -- gjo	Naphthoate synthase (EC 4.1.3.36)
Cofactors, Vitamins, Prosthetic Groups, Pigments	Quinone cofactors	Menaquinone and Phylloquinone Biosynthesis -- gjo	Menaquinone-specific isochorismate synthase (EC 5.4.4.2)
Cofactors, Vitamins, Prosthetic Groups, Pigments	Quinone cofactors	Menaquinone and Phylloquinone Biosynthesis -- gjo	2-succinyl-6-hydroxy-2,4-cyclohexadiene-1-carboxylate synthase (EC 4.2.99.20)
Cofactors, Vitamins, Prosthetic Groups, Pigments	Quinone cofactors	Menaquinone and Phylloquinone Biosynthesis -- gjo	2-succinyl-5-enolpyruvyl-6-hydroxy-3-cyclohexene-1-carboxylic-acid synthase (EC 2.2.1.9)
Cofactors, Vitamins, Prosthetic Groups, Pigments	Quinone cofactors	Menaquinone and Phylloquinone Biosynthesis -- gjo	O-succinylbenzoic acid--CoA ligase (EC 6.2.1.26)
Cofactors, Vitamins, Prosthetic Groups, Pigments	Quinone cofactors	Menaquinone and Phylloquinone Biosynthesis -- gjo	O-succinylbenzoate synthase (EC 4.2.1.113)
Cofactors, Vitamins, Prosthetic Groups, Pigments	Quinone cofactors	Menaquinone and Phylloquinone Biosynthesis -- gjo	1,4-dihydroxy-2-naphthoate polyprenyltransferase (EC 2.5.1.74)
Cofactors, Vitamins, Prosthetic Groups, Pigments	Tetrapyrroles	Cobalamin synthesis	Cob(I)alamin adenosyltransferase (EC 2.5.1.17)
Cofactors, Vitamins, Prosthetic Groups, Pigments	Tetrapyrroles	Cobalamin synthesis	Alpha-ribazole-5'-phosphate phosphatase (EC 3.1.3.73)
Cofactors, Vitamins, Prosthetic Groups, Pigments	Tetrapyrroles	Cobalamin synthesis	Adenosylcobinamide-phosphate guanylyltransferase (EC 2.7.7.62)
Cofactors, Vitamins, Prosthetic Groups, Pigments	Tetrapyrroles	Cobalamin synthesis	Cobalamin synthase (EC 2.7.8.26)
Cofactors, Vitamins, Prosthetic Groups, Pigments	Tetrapyrroles	Cobalamin synthesis	Adenosylcobinamide kinase (EC 2.7.1.156)
Cofactors, Vitamins, Prosthetic Groups, Pigments	Tetrapyrroles	Cobalamin synthesis	Nicotinate-nucleotide--dimethylbenzimidazole phosphoribosyltransferase (EC 2.4.2.21)
Cofactors, Vitamins, Prosthetic Groups, Pigments	Tetrapyrroles	Heme and Siroheme Biosynthesis	Glutamyl-tRNA synthetase (EC 6.1.1.17)
Cofactors, Vitamins, Prosthetic Groups, Pigments	Tetrapyrroles	Heme and Siroheme Biosynthesis	Coproporphyrinogen III oxidase, aerobic (EC 1.3.3.3)
Cofactors, Vitamins, Prosthetic Groups, Pigments	Tetrapyrroles	Heme and Siroheme Biosynthesis	Uroporphyrinogen-III synthase (EC 4.2.1.75)
Cofactors, Vitamins, Prosthetic Groups, Pigments	Tetrapyrroles	Heme and Siroheme Biosynthesis	Precorrin-2 oxidase (EC 1.3.1.76)
Cofactors, Vitamins, Prosthetic Groups, Pigments	Tetrapyrroles	Heme and Siroheme Biosynthesis	Porphobilinogen synthase (EC 4.2.1.24)
Cofactors, Vitamins, Prosthetic Groups, Pigments	Tetrapyrroles	Heme and Siroheme Biosynthesis	Coproporphyrinogen III oxidase, oxygen-independent (EC 1.3.99.22)
Cofactors, Vitamins, Prosthetic Groups, Pigments	Tetrapyrroles	Heme and Siroheme Biosynthesis	Glutamyl-tRNA reductase (EC 1.2.1.70)
Cofactors, Vitamins, Prosthetic Groups, Pigments	Tetrapyrroles	Heme and Siroheme Biosynthesis	Porphobilinogen deaminase (EC 2.5.1.61)
Cofactors, Vitamins, Prosthetic Groups, Pigments	Tetrapyrroles	Heme and Siroheme Biosynthesis	Uroporphyrinogen-III methyltransferase (EC 2.1.1.107)
Cofactors, Vitamins, Prosthetic Groups, Pigments	Tetrapyrroles	Heme and Siroheme Biosynthesis	Ferrochelatase, protoheme ferro-lyase (EC 4.99.1.1)
Cofactors, Vitamins, Prosthetic Groups, Pigments	Tetrapyrroles	Heme and Siroheme Biosynthesis	Uroporphyrinogen III decarboxylase (EC 4.1.1.37)
Cofactors, Vitamins, Prosthetic Groups, Pigments	Riboflavin, FMN, FAD	riboflavin to FAD	FMN adenylyltransferase (EC 2.7.7.2)
Cofactors, Vitamins, Prosthetic Groups, Pigments	Riboflavin, FMN, FAD	riboflavin to FAD	Riboflavin synthase eubacterial/eukaryotic (EC 2.5.1.9)
Cofactors, Vitamins, Prosthetic Groups, Pigments	Riboflavin, FMN, FAD	riboflavin to FAD	Riboflavin kinase (EC 2.7.1.26)
Cofactors, Vitamins, Prosthetic Groups, Pigments	Riboflavin, FMN, FAD	riboflavin to FAD	3,4-dihydroxy-2-butanone 4-phosphate synthase (EC 4.1.99.12)
Cofactors, Vitamins, Prosthetic Groups, Pigments	Riboflavin, FMN, FAD	Flavodoxin	Hypothetical flavoprotein YqcA (clustered with tRNA pseudouridine synthase C)
Cofactors, Vitamins, Prosthetic Groups, Pigments	Riboflavin, FMN, FAD	Flavodoxin	Flavodoxin 1
Cofactors, Vitamins, Prosthetic Groups, Pigments	Riboflavin, FMN, FAD	Flavodoxin	Flavodoxin 2
Cofactors, Vitamins, Prosthetic Groups, Pigments	Riboflavin, FMN, FAD	Flavodoxin	Flavoprotein MioC
Cofactors, Vitamins, Prosthetic Groups, Pigments	Riboflavin, FMN, FAD	Riboflavin, FMN and FAD metabolism	FMN adenylyltransferase (EC 2.7.7.2)
Cofactors, Vitamins, Prosthetic Groups, Pigments	Riboflavin, FMN, FAD	Riboflavin, FMN and FAD metabolism	Riboflavin synthase eubacterial/eukaryotic (EC 2.5.1.9)
Cofactors, Vitamins, Prosthetic Groups, Pigments	Riboflavin, FMN, FAD	Riboflavin, FMN and FAD metabolism	Diaminohydroxyphosphoribosylaminopyrimidine deaminase (EC 3.5.4.26)
Cofactors, Vitamins, Prosthetic Groups, Pigments	Riboflavin, FMN, FAD	Riboflavin, FMN and FAD metabolism	6,7-dimethyl-8-ribityllumazine synthase (EC 2.5.1.78)
Cofactors, Vitamins, Prosthetic Groups, Pigments	Riboflavin, FMN, FAD	Riboflavin, FMN and FAD metabolism	5-amino-6-(5-phosphoribosylamino)uracil reductase (EC 1.1.1.193)
Cofactors, Vitamins, Prosthetic Groups, Pigments	Riboflavin, FMN, FAD	Riboflavin, FMN and FAD metabolism	Riboflavin kinase (EC 2.7.1.26)
Cofactors, Vitamins, Prosthetic Groups, Pigments	Riboflavin, FMN, FAD	Riboflavin, FMN and FAD metabolism	GTP cyclohydrolase II (EC 3.5.4.25)
Cofactors, Vitamins, Prosthetic Groups, Pigments	Riboflavin, FMN, FAD	Riboflavin, FMN and FAD metabolism	3,4-dihydroxy-2-butanone 4-phosphate synthase (EC 4.1.99.12)
Cofactors, Vitamins, Prosthetic Groups, Pigments	Pyridoxine	Pyridoxin (Vitamin B6) Biosynthesis	D-3-phosphoglycerate dehydrogenase (EC 1.1.1.95)
Cofactors, Vitamins, Prosthetic Groups, Pigments	Pyridoxine	Pyridoxin (Vitamin B6) Biosynthesis	4-hydroxythreonine-4-phosphate dehydrogenase (EC 1.1.1.262)
Cofactors, Vitamins, Prosthetic Groups, Pigments	Pyridoxine	Pyridoxin (Vitamin B6) Biosynthesis	Pyridoxamine 5'-phosphate oxidase (EC 1.4.3.5)
Cofactors, Vitamins, Prosthetic Groups, Pigments	Pyridoxine	Pyridoxin (Vitamin B6) Biosynthesis	Erythronate-4-phosphate dehydrogenase (EC 1.1.1.290)
Cofactors, Vitamins, Prosthetic Groups, Pigments	Pyridoxine	Pyridoxin (Vitamin B6) Biosynthesis	Pyridoxine 5'-phosphate synthase (EC 2.6.99.2)
Cofactors, Vitamins, Prosthetic Groups, Pigments	Pyridoxine	Pyridoxin (Vitamin B6) Biosynthesis	Pyridoxal kinase (EC 2.7.1.35)
Cofactors, Vitamins, Prosthetic Groups, Pigments	Pyridoxine	Pyridoxin (Vitamin B6) Biosynthesis	D-erythrose-4-phosphate dehydrogenase (EC 1.2.1.72)
Cofactors, Vitamins, Prosthetic Groups, Pigments	Pyridoxine	Pyridoxin (Vitamin B6) Biosynthesis	Phosphoserine aminotransferase (EC 2.6.1.52)
Cofactors, Vitamins, Prosthetic Groups, Pigments	Pyridoxine	Pyridoxin (Vitamin B6) Biosynthesis	1-deoxy-D-xylulose 5-phosphate synthase (EC 2.2.1.7)
Cofactors, Vitamins, Prosthetic Groups, Pigments	Pyridoxine	Pyridoxin (Vitamin B6) Biosynthesis	NAD-dependent glyceraldehyde-3-phosphate dehydrogenase (EC 1.2.1.12)
Cofactors, Vitamins, Prosthetic Groups, Pigments	NAD and NADP	NAD and NADP cofactor biosynthesis global	Quinolinate synthetase (EC 2.5.1.72)
Cofactors, Vitamins, Prosthetic Groups, Pigments	NAD and NADP	NAD and NADP cofactor biosynthesis global	Isochorismatase (EC 3.3.2.1) of siderophore biosynthesis
Cofactors, Vitamins, Prosthetic Groups, Pigments	NAD and NADP	NAD and NADP cofactor biosynthesis global	Ribosylnicotinamide kinase (EC 2.7.1.22)
Cofactors, Vitamins, Prosthetic Groups, Pigments	NAD and NADP	NAD and NADP cofactor biosynthesis global	Nicotinamidase family protein YcaC
Cofactors, Vitamins, Prosthetic Groups, Pigments	NAD and NADP	NAD and NADP cofactor biosynthesis global	Quinolinate phosphoribosyltransferase [decarboxylating] (EC 2.4.2.19)
Cofactors, Vitamins, Prosthetic Groups, Pigments	NAD and NADP	NAD and NADP cofactor biosynthesis global	NAD kinase (EC 2.7.1.23)
Cofactors, Vitamins, Prosthetic Groups, Pigments	NAD and NADP	NAD and NADP cofactor biosynthesis global	ADP-ribose pyrophosphatase (EC 3.6.1.13)
Cofactors, Vitamins, Prosthetic Groups, Pigments	NAD and NADP	NAD and NADP cofactor biosynthesis global	NadR transcriptional regulator
Cofactors, Vitamins, Prosthetic Groups, Pigments	NAD and NADP	NAD and NADP cofactor biosynthesis global	NMN phosphatase (EC 3.1.3.5)
Cofactors, Vitamins, Prosthetic Groups, Pigments	NAD and NADP	NAD and NADP cofactor biosynthesis global	NAD synthetase (EC 6.3.1.5)
Cofactors, Vitamins, Prosthetic Groups, Pigments	NAD and NADP	NAD and NADP cofactor biosynthesis global	L-aspartate oxidase (EC 1.4.3.16)
Cofactors, Vitamins, Prosthetic Groups, Pigments	NAD and NADP	NAD and NADP cofactor biosynthesis global	Ribosyl nicotinamide transporter, PnuC-like
Cofactors, Vitamins, Prosthetic Groups, Pigments	NAD and NADP	NAD and NADP cofactor biosynthesis global	Nicotinate-nucleotide adenylyltransferase (EC 2.7.7.18)
Cofactors, Vitamins, Prosthetic Groups, Pigments	NAD and NADP	NAD and NADP cofactor biosynthesis global	Nicotinamide-nucleotide adenylyltransferase, NadR family (EC 2.7.7.1)
Cofactors, Vitamins, Prosthetic Groups, Pigments	NAD and NADP	NAD and NADP cofactor biosynthesis global	Nicotinamidase (EC 3.5.1.19)
Cofactors, Vitamins, Prosthetic Groups, Pigments	Folate and pterines	Folate biosynthesis cluster	GTP cyclohydrolase I (EC 3.5.4.16) type 1
Cofactors, Vitamins, Prosthetic Groups, Pigments	Folate and pterines	Folate biosynthesis cluster	Pantoate--beta-alanine ligase (EC 6.3.2.1)
Cofactors, Vitamins, Prosthetic Groups, Pigments	Folate and pterines	Folate biosynthesis cluster	Dihydropteroate synthase (EC 2.5.1.15)
Cofactors, Vitamins, Prosthetic Groups, Pigments	Folate and pterines	Folate biosynthesis cluster	Dihydroneopterin aldolase (EC 4.1.2.25)
Cofactors, Vitamins, Prosthetic Groups, Pigments	Folate and pterines	Folate biosynthesis cluster	2-amino-4-hydroxy-6-hydroxymethyldihydropteridine pyrophosphokinase (EC 2.7.6.3)
Cofactors, Vitamins, Prosthetic Groups, Pigments	Folate and pterines	Folate biosynthesis cluster	tRNA(Ile)-lysidine synthetase (EC 6.3.4.19)
Cofactors, Vitamins, Prosthetic Groups, Pigments	Folate and pterines	Folate biosynthesis cluster	Hypoxanthine-guanine phosphoribosyltransferase (EC 2.4.2.8)
Cofactors, Vitamins, Prosthetic Groups, Pigments	Folate and pterines	Folate biosynthesis cluster	Aspartate 1-decarboxylase (EC 4.1.1.11)
Cofactors, Vitamins, Prosthetic Groups, Pigments	Folate and pterines	Folate Biosynthesis	Aminodeoxychorismate lyase (EC 4.1.3.38)
Cofactors, Vitamins, Prosthetic Groups, Pigments	Folate and pterines	Folate Biosynthesis	Folylpolyglutamate synthase (EC 6.3.2.17)
Cofactors, Vitamins, Prosthetic Groups, Pigments	Folate and pterines	Folate Biosynthesis	Dihydropteroate synthase (EC 2.5.1.15)
Cofactors, Vitamins, Prosthetic Groups, Pigments	Folate and pterines	Folate Biosynthesis	5-formyltetrahydrofolate cyclo-ligase (EC 6.3.3.2)
Cofactors, Vitamins, Prosthetic Groups, Pigments	Folate and pterines	Folate Biosynthesis	Dihydrofolate reductase (EC 1.5.1.3)
Cofactors, Vitamins, Prosthetic Groups, Pigments	Folate and pterines	Folate Biosynthesis	FolM Alternative dihydrofolate reductase 1
Cofactors, Vitamins, Prosthetic Groups, Pigments	Folate and pterines	Folate Biosynthesis	Dihydrofolate synthase (EC 6.3.2.12)
Cofactors, Vitamins, Prosthetic Groups, Pigments	Folate and pterines	Folate Biosynthesis	GTP cyclohydrolase I (EC 3.5.4.16) type 1
Cofactors, Vitamins, Prosthetic Groups, Pigments	Folate and pterines	Folate Biosynthesis	Para-aminobenzoate synthase, aminase component (EC 2.6.1.85)
Cofactors, Vitamins, Prosthetic Groups, Pigments	Folate and pterines	Folate Biosynthesis	Thymidylate synthase (EC 2.1.1.45)
Cofactors, Vitamins, Prosthetic Groups, Pigments	Folate and pterines	Folate Biosynthesis	2-amino-4-hydroxy-6-hydroxymethyldihydropteridine pyrophosphokinase (EC 2.7.6.3)
Cofactors, Vitamins, Prosthetic Groups, Pigments	Folate and pterines	Folate Biosynthesis	Dihydroneopterin aldolase (EC 4.1.2.25)
Cofactors, Vitamins, Prosthetic Groups, Pigments	Folate and pterines	Folate Biosynthesis	Para-aminobenzoate synthase, amidotransferase component (EC 2.6.1.85)
Cofactors, Vitamins, Prosthetic Groups, Pigments	Folate and pterines	5-FCL-like protein	Alcohol dehydrogenase (EC 1.1.1.1)
Cofactors, Vitamins, Prosthetic Groups, Pigments	Folate and pterines	5-FCL-like protein	Dihydrofolate reductase (EC 1.5.1.3)
Cofactors, Vitamins, Prosthetic Groups, Pigments	Folate and pterines	5-FCL-like protein	Serine hydroxymethyltransferase (EC 2.1.2.1)
Cofactors, Vitamins, Prosthetic Groups, Pigments	Folate and pterines	5-FCL-like protein	Phosphoribosylglycinamide formyltransferase (EC 2.1.2.2)
Cofactors, Vitamins, Prosthetic Groups, Pigments	Folate and pterines	5-FCL-like protein	5,10-methylenetetrahydrofolate reductase (EC 1.5.1.20)
Cofactors, Vitamins, Prosthetic Groups, Pigments	Folate and pterines	5-FCL-like protein	Dihydrolipoamide dehydrogenase (EC 1.8.1.4)
Cofactors, Vitamins, Prosthetic Groups, Pigments	Folate and pterines	5-FCL-like protein	Hydroxyethylthiazole kinase (EC 2.7.1.50)
Cofactors, Vitamins, Prosthetic Groups, Pigments	Folate and pterines	5-FCL-like protein	Formyltetrahydrofolate deformylase (EC 3.5.1.10)
Cofactors, Vitamins, Prosthetic Groups, Pigments	Folate and pterines	5-FCL-like protein	Isocitrate dehydrogenase [NADP] (EC 1.1.1.42)
Cofactors, Vitamins, Prosthetic Groups, Pigments	Folate and pterines	5-FCL-like protein	5-formyltetrahydrofolate cyclo-ligase (EC 6.3.3.2)
Cofactors, Vitamins, Prosthetic Groups, Pigments	Folate and pterines	5-FCL-like protein	Pyruvate dehydrogenase E1 component (EC 1.2.4.1)
Cofactors, Vitamins, Prosthetic Groups, Pigments	Folate and pterines	5-FCL-like protein	Methylenetetrahydrofolate dehydrogenase (NADP+) (EC 1.5.1.5)
Cofactors, Vitamins, Prosthetic Groups, Pigments	Folate and pterines	5-FCL-like protein	Thiamine-monophosphate kinase (EC 2.7.4.16)
Cofactors, Vitamins, Prosthetic Groups, Pigments	Folate and pterines	5-FCL-like protein	Phosphoribosylaminoimidazolecarboxamide formyltransferase (EC 2.1.2.3)
Cofactors, Vitamins, Prosthetic Groups, Pigments	Folate and pterines	5-FCL-like protein	Thiamine kinase (EC 2.7.1.89)
Cofactors, Vitamins, Prosthetic Groups, Pigments	Folate and pterines	5-FCL-like protein	Dihydrolipoamide acetyltransferase component of pyruvate dehydrogenase complex (EC 2.3.1.12)
Cofactors, Vitamins, Prosthetic Groups, Pigments	Folate and pterines	5-FCL-like protein	Thiamin-phosphate pyrophosphorylase (EC 2.5.1.3)
Cofactors, Vitamins, Prosthetic Groups, Pigments	Lipoic acid	Lipoic acid metabolism	Proposed lipoate regulatory protein YbeD
Cofactors, Vitamins, Prosthetic Groups, Pigments	Lipoic acid	Lipoic acid metabolism	Lipoate-protein ligase A
Cofactors, Vitamins, Prosthetic Groups, Pigments	Coenzyme A	Coenzyme A Biosynthesis cluster	3-methyl-2-oxobutanoate hydroxymethyltransferase (EC 2.1.2.11)
Cofactors, Vitamins, Prosthetic Groups, Pigments	Coenzyme A	Coenzyme A Biosynthesis cluster	Pantoate--beta-alanine ligase (EC 6.3.2.1)
Cofactors, Vitamins, Prosthetic Groups, Pigments	Coenzyme A	Coenzyme A Biosynthesis cluster	Aspartate 1-decarboxylase (EC 4.1.1.11)
Cofactors, Vitamins, Prosthetic Groups, Pigments	Coenzyme A	Coenzyme A Biosynthesis	Pantothenate:Na+ symporter (TC 2.A.21.1.1)
Cofactors, Vitamins, Prosthetic Groups, Pigments	Coenzyme A	Coenzyme A Biosynthesis	3-methyl-2-oxobutanoate hydroxymethyltransferase (EC 2.1.2.11)
Cofactors, Vitamins, Prosthetic Groups, Pigments	Coenzyme A	Coenzyme A Biosynthesis	Pantothenate kinase (EC 2.7.1.33)
Cofactors, Vitamins, Prosthetic Groups, Pigments	Coenzyme A	Coenzyme A Biosynthesis	Dephospho-CoA kinase (EC 2.7.1.24)
Cofactors, Vitamins, Prosthetic Groups, Pigments	Coenzyme A	Coenzyme A Biosynthesis	Aspartate 1-decarboxylase (EC 4.1.1.11)
Cofactors, Vitamins, Prosthetic Groups, Pigments	Coenzyme A	Coenzyme A Biosynthesis	2-dehydropantoate 2-reductase (EC 1.1.1.169)
Cofactors, Vitamins, Prosthetic Groups, Pigments	Coenzyme A	Coenzyme A Biosynthesis	Phosphopantetheine adenylyltransferase (EC 2.7.7.3)
Cofactors, Vitamins, Prosthetic Groups, Pigments	Coenzyme A	Coenzyme A Biosynthesis	Phosphopantothenoylcysteine synthetase (EC 6.3.2.5)
Cofactors, Vitamins, Prosthetic Groups, Pigments	Coenzyme A	Coenzyme A Biosynthesis	Phosphopantothenoylcysteine decarboxylase (EC 4.1.1.36)
Cofactors, Vitamins, Prosthetic Groups, Pigments	Coenzyme A	Coenzyme A Biosynthesis	Pantoate--beta-alanine ligase (EC 6.3.2.1)
Cell Wall and Capsule	Capsular and extracellular polysacchrides	dTDP-rhamnose synthesis	dTDP-4-dehydrorhamnose reductase (EC 1.1.1.133)
Cell Wall and Capsule	Capsular and extracellular polysacchrides	dTDP-rhamnose synthesis	dTDP-glucose 4,6-dehydratase (EC 4.2.1.46)
Cell Wall and Capsule	Capsular and extracellular polysacchrides	dTDP-rhamnose synthesis	dTDP-4-dehydrorhamnose 3,5-epimerase (EC 5.1.3.13)
Cell Wall and Capsule	Capsular and extracellular polysacchrides	dTDP-rhamnose synthesis	Glucose-1-phosphate thymidylyltransferase (EC 2.7.7.24)
Cell Wall and Capsule	Capsular and extracellular polysacchrides	Rhamnose containing glycans	UDP-glucose 4-epimerase (EC 5.1.3.2)
Cell Wall and Capsule	Capsular and extracellular polysacchrides	Rhamnose containing glycans	dTDP-4-dehydrorhamnose reductase (EC 1.1.1.133)
Cell Wall and Capsule	Capsular and extracellular polysacchrides	Rhamnose containing glycans	dTDP-glucose 4,6-dehydratase (EC 4.2.1.46)
Cell Wall and Capsule	Capsular and extracellular polysacchrides	Rhamnose containing glycans	dTDP-4-dehydrorhamnose 3,5-epimerase (EC 5.1.3.13)
Cell Wall and Capsule	Capsular and extracellular polysacchrides	Rhamnose containing glycans	Glucose-1-phosphate thymidylyltransferase (EC 2.7.7.24)
Cell Wall and Capsule	Gram-Negative cell wall components	Lipid A-Ara4N pathway ( Polymyxin resistance )	UDP-glucuronic acid oxidase (UDP-4-keto-hexauronic acid decarboxylating) (EC 1.1.1.305)
Cell Wall and Capsule	Gram-Negative cell wall components	Lipid A-Ara4N pathway ( Polymyxin resistance )	UDP-4-amino-4-deoxy-L-arabinose formyltransferase (EC 2.1.2.13)
Cell Wall and Capsule	Gram-Negative cell wall components	Lipid A-Ara4N pathway ( Polymyxin resistance )	Polymyxin resistance protein PmrG
Cell Wall and Capsule	Gram-Negative cell wall components	Lipid A-Ara4N pathway ( Polymyxin resistance )	UDP-glucose 6-dehydrogenase (EC 1.1.1.22)
Cell Wall and Capsule	Gram-Negative cell wall components	Inner membrane protein YhjD and conserved cluster involved in LPS biosynthesis	Protein YhjJ, putative peptidase
Cell Wall and Capsule	Gram-Negative cell wall components	Inner membrane protein YhjD and conserved cluster involved in LPS biosynthesis	Inner membrane protein YhjD
Cell Wall and Capsule	Gram-Negative cell wall components	Inner membrane protein YhjD and conserved cluster involved in LPS biosynthesis	Uncharacterized protein YhjG
Cell Wall and Capsule	Gram-Negative cell wall components	Lipoprotein sorting system	Lipoprotein releasing system transmembrane protein LolC
Cell Wall and Capsule	Gram-Negative cell wall components	Lipoprotein sorting system	Lipoprotein releasing system transmembrane protein LolE
Cell Wall and Capsule	Gram-Negative cell wall components	Lipoprotein sorting system	Outer membrane lipoprotein carrier protein LolA
Cell Wall and Capsule	Cell Wall and Capsule - no subcategory	Murein Hydrolases	N-acetylmuramoyl-L-alanine amidase (EC 3.5.1.28)
Cell Wall and Capsule	Cell Wall and Capsule - no subcategory	Murein Hydrolases	D-alanyl-D-alanine carboxypeptidase (EC 3.4.16.4)
Cell Wall and Capsule	Cell Wall and Capsule - no subcategory	Murein Hydrolases	Muramoyltetrapeptide carboxypeptidase (EC 3.4.17.13)
Cell Wall and Capsule	Cell Wall and Capsule - no subcategory	UDP-N-acetylmuramate from Fructose-6-phosphate Biosynthesis	Glucosamine-1-phosphate N-acetyltransferase (EC 2.3.1.157)
Cell Wall and Capsule	Cell Wall and Capsule - no subcategory	UDP-N-acetylmuramate from Fructose-6-phosphate Biosynthesis	UDP-N-acetylglucosamine 1-carboxyvinyltransferase (EC 2.5.1.7)
Cell Wall and Capsule	Cell Wall and Capsule - no subcategory	UDP-N-acetylmuramate from Fructose-6-phosphate Biosynthesis	Phosphoglucosamine mutase (EC 5.4.2.10)
Cell Wall and Capsule	Cell Wall and Capsule - no subcategory	UDP-N-acetylmuramate from Fructose-6-phosphate Biosynthesis	N-acetylglucosamine-1-phosphate uridyltransferase (EC 2.7.7.23)
Cell Wall and Capsule	Cell Wall and Capsule - no subcategory	Recycling of Peptidoglycan Amino Acids	UDP-N-acetylmuramate:L-alanyl-gamma-D-glutamyl-meso-diaminopimelate ligase (EC 6.3.2.-)
Cell Wall and Capsule	Cell Wall and Capsule - no subcategory	Recycling of Peptidoglycan Amino Acids	N-acetylmuramoyl-L-alanine amidase (EC 3.5.1.28)
Cell Wall and Capsule	Cell Wall and Capsule - no subcategory	Recycling of Peptidoglycan Amino Acids	Gamma-D-Glutamyl-meso-Diaminopimelate Amidase
Cell Wall and Capsule	Cell Wall and Capsule - no subcategory	Recycling of Peptidoglycan Amino Acids	AmpG permease
Cell Wall and Capsule	Cell Wall and Capsule - no subcategory	Recycling of Peptidoglycan Amino Acids	Muramoyltetrapeptide carboxypeptidase (EC 3.4.17.13)
Virulence, Disease and Defense	Adhesion	Mediator of hyperadherence YidE in Enterobacteria and its conserved region	16 kDa heat shock protein B
Virulence, Disease and Defense	Adhesion	Mediator of hyperadherence YidE in Enterobacteria and its conserved region	Uncharacterized protein YidS
Virulence, Disease and Defense	Adhesion	Mediator of hyperadherence YidE in Enterobacteria and its conserved region	16 kDa heat shock protein A
Virulence, Disease and Defense	Adhesion	Mediator of hyperadherence YidE in Enterobacteria and its conserved region	Uncharacterized protein YidR
Virulence, Disease and Defense	Adhesion	Mediator of hyperadherence YidE in Enterobacteria and its conserved region	Outer membrane lipoprotein YidQ
Virulence, Disease and Defense	Bacteriocins, ribosomally synthesized antibacterial peptides	Tolerance to colicin E2	Conserved uncharacterized protein CreA
Virulence, Disease and Defense	Bacteriocins, ribosomally synthesized antibacterial peptides	Tolerance to colicin E2	Inner membrane protein CreD
Virulence, Disease and Defense	Resistance to antibiotics and toxic compounds	Mercury resistance operon	Mercuric ion reductase (EC 1.16.1.1)
Virulence, Disease and Defense	Resistance to antibiotics and toxic compounds	Copper homeostasis	Multicopper oxidase
Virulence, Disease and Defense	Resistance to antibiotics and toxic compounds	Copper homeostasis	Cytochrome c heme lyase subunit CcmH
Virulence, Disease and Defense	Resistance to antibiotics and toxic compounds	Copper homeostasis	Copper resistance protein CopC
Virulence, Disease and Defense	Resistance to antibiotics and toxic compounds	Copper homeostasis	Blue copper oxidase CueO precursor
Virulence, Disease and Defense	Resistance to antibiotics and toxic compounds	Copper homeostasis	Copper sensory histidine kinase CusS
Virulence, Disease and Defense	Resistance to antibiotics and toxic compounds	Copper homeostasis	CopG protein
Virulence, Disease and Defense	Resistance to antibiotics and toxic compounds	Copper homeostasis	Cytochrome c heme lyase subunit CcmF
Virulence, Disease and Defense	Resistance to antibiotics and toxic compounds	Copper homeostasis	Copper-sensing two-component system response regulator CusR
Virulence, Disease and Defense	Resistance to antibiotics and toxic compounds	Copper homeostasis	Copper resistance protein CopD
Virulence, Disease and Defense	Resistance to antibiotics and toxic compounds	Copper homeostasis	Copper-translocating P-type ATPase (EC 3.6.3.4)
Virulence, Disease and Defense	Resistance to antibiotics and toxic compounds	Copper homeostasis	Copper resistance protein B
Virulence, Disease and Defense	Resistance to antibiotics and toxic compounds	Cobalt-zinc-cadmium resistance	Copper-sensing two-component system response regulator CusR
Virulence, Disease and Defense	Resistance to antibiotics and toxic compounds	Cobalt-zinc-cadmium resistance	Zinc transporter ZitB
Virulence, Disease and Defense	Resistance to antibiotics and toxic compounds	Cobalt-zinc-cadmium resistance	Copper sensory histidine kinase CusS
Virulence, Disease and Defense	Resistance to antibiotics and toxic compounds	Resistance to fluoroquinolones	DNA gyrase subunit B (EC 5.99.1.3)
Virulence, Disease and Defense	Resistance to antibiotics and toxic compounds	Resistance to fluoroquinolones	DNA gyrase subunit A (EC 5.99.1.3)
Virulence, Disease and Defense	Resistance to antibiotics and toxic compounds	Copper homeostasis: copper tolerance	Cytoplasmic copper homeostasis protein CutC
Virulence, Disease and Defense	Resistance to antibiotics and toxic compounds	Copper homeostasis: copper tolerance	Copper homeostasis protein CutE
Virulence, Disease and Defense	Resistance to antibiotics and toxic compounds	Copper homeostasis: copper tolerance	Periplasmic divalent cation tolerance protein CutA
Virulence, Disease and Defense	Resistance to antibiotics and toxic compounds	Copper homeostasis: copper tolerance	Magnesium and cobalt efflux protein CorC
Virulence, Disease and Defense	Resistance to antibiotics and toxic compounds	Copper homeostasis: copper tolerance	Copper homeostasis protein CutF precursor
Virulence, Disease and Defense	Resistance to antibiotics and toxic compounds	Adaptation to d-cysteine	D-cysteine desulfhydrase (EC 4.4.1.15)
Virulence, Disease and Defense	Resistance to antibiotics and toxic compounds	Zinc resistance	Sensor protein of zinc sigma-54-dependent two-component system
Virulence, Disease and Defense	Resistance to antibiotics and toxic compounds	Zinc resistance	Response regulator of zinc sigma-54-dependent two-component system
Virulence, Disease and Defense	Resistance to antibiotics and toxic compounds	Mercuric reductase	PF00070 family, FAD-dependent NAD(P)-disulphide oxidoreductase
Virulence, Disease and Defense	Resistance to antibiotics and toxic compounds	Mercuric reductase	Mercuric ion reductase (EC 1.16.1.1)
Virulence, Disease and Defense	Invasion and intracellular resistance	Mycobacterium virulence operon involved in protein synthesis (SSU ribosomal proteins)	SSU ribosomal protein S7p (S5e)
Virulence, Disease and Defense	Invasion and intracellular resistance	Mycobacterium virulence operon involved in protein synthesis (SSU ribosomal proteins)	Translation elongation factor G
Virulence, Disease and Defense	Invasion and intracellular resistance	Mycobacterium virulence operon involved in protein synthesis (SSU ribosomal proteins)	Translation elongation factor Tu
Virulence, Disease and Defense	Invasion and intracellular resistance	Mycobacterium virulence operon involved in protein synthesis (SSU ribosomal proteins)	SSU ribosomal protein S12p (S23e)
Virulence, Disease and Defense	Invasion and intracellular resistance	Mycobacterium virulence operon involved in DNA transcription	DNA-directed RNA polymerase beta' subunit (EC 2.7.7.6)
Virulence, Disease and Defense	Invasion and intracellular resistance	Mycobacterium virulence operon involved in DNA transcription	DNA-directed RNA polymerase beta subunit (EC 2.7.7.6)
Virulence, Disease and Defense	Invasion and intracellular resistance	Mycobacterium virulence operon possibly involved in quinolinate biosynthesis	Quinolinate synthetase (EC 2.5.1.72)
Virulence, Disease and Defense	Invasion and intracellular resistance	Mycobacterium virulence operon possibly involved in quinolinate biosynthesis	Quinolinate phosphoribosyltransferase [decarboxylating] (EC 2.4.2.19)
Virulence, Disease and Defense	Invasion and intracellular resistance	Mycobacterium virulence operon possibly involved in quinolinate biosynthesis	L-aspartate oxidase (EC 1.4.3.16)
Virulence, Disease and Defense	Invasion and intracellular resistance	Listeria surface proteins: Internalin-like proteins	internalin, putative
Virulence, Disease and Defense	Invasion and intracellular resistance	Mycobacterium virulence operon involved in protein synthesis (LSU ribosomal proteins)	LSU ribosomal protein L35p
Virulence, Disease and Defense	Invasion and intracellular resistance	Mycobacterium virulence operon involved in protein synthesis (LSU ribosomal proteins)	Translation initiation factor 3
Virulence, Disease and Defense	Invasion and intracellular resistance	Mycobacterium virulence operon involved in protein synthesis (LSU ribosomal proteins)	LSU ribosomal protein L20p
Potassium metabolism	Potassium metabolism - no subcategory	Potassium homeostasis	Glutathione-regulated potassium-efflux system protein KefC
Potassium metabolism	Potassium metabolism - no subcategory	Potassium homeostasis	Potassium-transporting ATPase A chain (EC 3.6.3.12) (TC 3.A.3.7.1)
Potassium metabolism	Potassium metabolism - no subcategory	Potassium homeostasis	FKBP-type peptidyl-prolyl cis-trans isomerase SlyD (EC 5.2.1.8)
Potassium metabolism	Potassium metabolism - no subcategory	Potassium homeostasis	Potassium-transporting ATPase C chain (EC 3.6.3.12) (TC 3.A.3.7.1)
Potassium metabolism	Potassium metabolism - no subcategory	Potassium homeostasis	Glutathione-regulated potassium-efflux system ancillary protein KefF
Potassium metabolism	Potassium metabolism - no subcategory	Potassium homeostasis	Potassium-transporting ATPase B chain (EC 3.6.3.12) (TC 3.A.3.7.1)
Potassium metabolism	Potassium metabolism - no subcategory	Potassium homeostasis	Potassium efflux system KefA protein
Potassium metabolism	Potassium metabolism - no subcategory	Potassium homeostasis	Large-conductance mechanosensitive channel
Potassium metabolism	Potassium metabolism - no subcategory	Potassium homeostasis	FKBP-type peptidyl-prolyl cis-trans isomerase FkpA precursor (EC 5.2.1.8)
Potassium metabolism	Potassium metabolism - no subcategory	Potassium homeostasis	Glutathione-regulated potassium-efflux system ancillary protein KefG
Potassium metabolism	Potassium metabolism - no subcategory	Glutathione-regulated potassium-efflux system and associated functions	Glutathione-regulated potassium-efflux system ancillary protein KefF
Potassium metabolism	Potassium metabolism - no subcategory	Glutathione-regulated potassium-efflux system and associated functions	Glutathione-regulated potassium-efflux system protein KefB
Potassium metabolism	Potassium metabolism - no subcategory	Glutathione-regulated potassium-efflux system and associated functions	Glutathione-regulated potassium-efflux system ancillary protein KefG
Miscellaneous	Conversion of Succinyl-CoA to Propionyl-CoA	Conversion of succinate to propionate	YgfD: protein that forms a complex with the methylmalonyl-CoA mutase in a pathway for conversion of succinyl-CoA to propionyl-CoA
Miscellaneous	Conversion of Succinyl-CoA to Propionyl-CoA	Conversion of succinate to propionate	Propionyl-CoA:succinyl-CoA transferase
Miscellaneous	Conversion of Succinyl-CoA to Propionyl-CoA	Conversion of succinate to propionate	Methylmalonyl-CoA mutase (EC 5.4.99.2)
Miscellaneous	Conversion of Succinyl-CoA to Propionyl-CoA	Conversion of succinate to propionate	Methylmalonyl-CoA decarboxylase (EC 4.1.1.41)
Miscellaneous	Plant-Prokaryote DOE project	Single-Rhodanese-domain proteins	Thiosulfate sulfurtransferase GlpE (EC 2.8.1.1)
Miscellaneous	Plant-Prokaryote DOE project	Single-Rhodanese-domain proteins	Rhodanese domain protein, Enterobacterial subgroup, YceA homolog
Miscellaneous	Miscellaneous - no subcategory	Phosphoglycerate mutase protein family	Alpha-ribazole-5'-phosphate phosphatase (EC 3.1.3.73)
Miscellaneous	Miscellaneous - no subcategory	Phosphoglycerate mutase protein family	Putative periplasmic protein YibQ, distant homology with nucleoside diphosphatase and polysaccharide deacetylase
Miscellaneous	Miscellaneous - no subcategory	Dioxygenases (EC 1.14.12.-)	3-phenylpropionate dioxygenase ferredoxin subunit
Miscellaneous	Miscellaneous - no subcategory	Dioxygenases (EC 1.14.12.-)	3-phenylpropionate dioxygenase, beta subunit (EC 1.14.12.19)
Miscellaneous	Miscellaneous - no subcategory	Dioxygenases (EC 1.14.12.-)	3-phenylpropionate dioxygenase ferredoxin--NAD(+) reductase component (EC 1.18.1.3)
Miscellaneous	Miscellaneous - no subcategory	Dioxygenases (EC 1.14.12.-)	3-phenylpropionate dioxygenase, alpha subunit (EC 1.14.12.19)
Miscellaneous	Miscellaneous - no subcategory	DedA family of inner membrane proteins	DedA family inner membrane protein YabI
Miscellaneous	Miscellaneous - no subcategory	DedA family of inner membrane proteins	DedA family inner membrane protein YghB
Miscellaneous	Miscellaneous - no subcategory	DedA family of inner membrane proteins	DedA family inner membrane protein YqjA
Miscellaneous	Miscellaneous - no subcategory	DedA family of inner membrane proteins	DedA family inner membrane protein YdjZ
Miscellaneous	Miscellaneous - no subcategory	DedA family of inner membrane proteins	DedA protein
Miscellaneous	Miscellaneous - no subcategory	DedA family of inner membrane proteins	DedA family inner membrane protein YdjX
Miscellaneous	Miscellaneous - no subcategory	Muconate lactonizing enzyme family	L(+)-tartrate dehydratase beta subunit (EC 4.2.1.32)
Miscellaneous	Miscellaneous - no subcategory	Muconate lactonizing enzyme family	O-succinylbenzoate synthase (EC 4.2.1.113)
Miscellaneous	Miscellaneous - no subcategory	Muconate lactonizing enzyme family	L(+)-tartrate dehydratase alpha subunit (EC 4.2.1.32)
Miscellaneous	Miscellaneous - no subcategory	Muconate lactonizing enzyme family	L-rhamnonate dehydratase (EC 4.2.1.90)
Miscellaneous	Miscellaneous - no subcategory	Muconate lactonizing enzyme family	Galactonate dehydratase (EC 4.2.1.6)
Miscellaneous	Miscellaneous - no subcategory	Aromatic dioxygenase mess	3-phenylpropionate dioxygenase ferredoxin subunit
Miscellaneous	Miscellaneous - no subcategory	Aromatic dioxygenase mess	3-phenylpropionate dioxygenase, beta subunit (EC 1.14.12.19)
Miscellaneous	Miscellaneous - no subcategory	Aromatic dioxygenase mess	3-phenylpropionate dioxygenase ferredoxin--NAD(+) reductase component (EC 1.18.1.3)
Miscellaneous	Miscellaneous - no subcategory	Aromatic dioxygenase mess	3-phenylpropionate dioxygenase, alpha subunit (EC 1.14.12.19)
Miscellaneous	Miscellaneous - no subcategory	Aromatic dioxygenase mess	3-carboxyethylcatechol 2,3-dioxygenase (EC 1.13.11.16)
Miscellaneous	Miscellaneous - no subcategory	Aromatic dioxygenase mess	3,4-dihydroxyphenylacetate 2,3-dioxygenase (EC 1.13.11.15)
Miscellaneous	Miscellaneous - no subcategory	Dioxygenases (EC 1.13.11.-)	3-carboxyethylcatechol 2,3-dioxygenase (EC 1.13.11.16)
Miscellaneous	Miscellaneous - no subcategory	Dioxygenases (EC 1.13.11.-)	3,4-dihydroxyphenylacetate 2,3-dioxygenase (EC 1.13.11.15)
Miscellaneous	Miscellaneous - no subcategory	Broadly distributed proteins not in subsystems	YpfJ protein, zinc metalloprotease superfamily
Miscellaneous	Miscellaneous - no subcategory	Broadly distributed proteins not in subsystems	UPF0225 protein YchJ
Miscellaneous	Miscellaneous - no subcategory	Broadly distributed proteins not in subsystems	YciL protein
Miscellaneous	Miscellaneous - no subcategory	Broadly distributed proteins not in subsystems	Putative oxidoreductase YncB
Miscellaneous	Miscellaneous - no subcategory	Broadly distributed proteins not in subsystems	FIG002473: Protein YcaR in KDO2-Lipid A biosynthesis cluster
Miscellaneous	Miscellaneous - no subcategory	Broadly distributed proteins not in subsystems	UPF0265 protein YeeX
Phages, Prophages, Transposable elements, Plasmids	Phages, Prophages	IbrA and IbrB: co-activators of prophage gene expression	Co-activator of prophage gene expression IbrB
Phages, Prophages, Transposable elements, Plasmids	Phages, Prophages	IbrA and IbrB: co-activators of prophage gene expression	Co-activator of prophage gene expression IbrA
Membrane Transport	Protein secretion system, Type II	General Secretion Pathway	General secretion pathway protein J
Membrane Transport	Protein secretion system, Type II	General Secretion Pathway	General secretion pathway protein E
Membrane Transport	Protein secretion system, Type II	General Secretion Pathway	General secretion pathway protein F
Membrane Transport	Protein secretion system, Type II	General Secretion Pathway	General secretion pathway protein I
Membrane Transport	Protein secretion system, Type II	General Secretion Pathway	General secretion pathway protein M
Membrane Transport	Protein secretion system, Type II	General Secretion Pathway	General secretion pathway protein D
Membrane Transport	Protein secretion system, Type II	General Secretion Pathway	General secretion pathway protein A
Membrane Transport	Protein secretion system, Type II	General Secretion Pathway	General secretion pathway protein G
Membrane Transport	Protein secretion system, Type II	General Secretion Pathway	General secretion pathway protein L
Membrane Transport	Protein secretion system, Type II	General Secretion Pathway	General secretion pathway protein C
Membrane Transport	Protein secretion system, Type II	General Secretion Pathway	General secretion pathway protein K
Membrane Transport	Protein secretion system, Type II	General Secretion Pathway	General secretion pathway protein H
Membrane Transport	Protein secretion system, Type VII (Chaperone/Usher pathway, CU)	The fimbrial Stf cluster	Fimbriae usher protein StfC
Membrane Transport	Protein secretion system, Type VII (Chaperone/Usher pathway, CU)	The fimbrial Stf cluster	Minor fimbrial subunit StfF
Membrane Transport	Protein secretion system, Type VII (Chaperone/Usher pathway, CU)	The fimbrial Stf cluster	Major fimbrial subunit StfA
Membrane Transport	Protein secretion system, Type VII (Chaperone/Usher pathway, CU)	The fimbrial Stf cluster	Periplasmic fimbrial chaperone StfD
Membrane Transport	Protein secretion system, Type VII (Chaperone/Usher pathway, CU)	The fimbrial Stf cluster	Minor fimbrial subunit StfG
Membrane Transport	Protein secretion system, Type VII (Chaperone/Usher pathway, CU)	The fimbrial Stf cluster	Minor fimbrial subunit StfE
Membrane Transport	Protein secretion system, Type VII (Chaperone/Usher pathway, CU)	The fimbrial Stf cluster	Uncharacterized protein YadU in stf fimbrial cluster
Membrane Transport	Protein secretion system, Type VII (Chaperone/Usher pathway, CU)	Colonization factor antigen I fimbriae	CFA/I fimbrial subunit C usher protein
Membrane Transport	Protein secretion system, Type VII (Chaperone/Usher pathway, CU)	Colonization factor antigen I fimbriae	CFA/I fimbrial auxiliary subunit
Membrane Transport	Protein secretion system, Type VII (Chaperone/Usher pathway, CU)	Colonization factor antigen I fimbriae	CFA/I fimbrial major subunit
Membrane Transport	Protein secretion system, Type VII (Chaperone/Usher pathway, CU)	Colonization factor antigen I fimbriae	CFA/I fimbrial minor adhesin
Membrane Transport	Protein secretion system, Type VII (Chaperone/Usher pathway, CU)	Colonization factor antigen I fimbriae	CFA/I fimbrial chaperone
Membrane Transport	Protein translocation across cytoplasmic membrane	Twin-arginine translocation system	Twin-arginine translocation protein TatC
Membrane Transport	Protein translocation across cytoplasmic membrane	Twin-arginine translocation system	Twin-arginine translocation protein TatA
Membrane Transport	Protein translocation across cytoplasmic membrane	Twin-arginine translocation system	Deoxyribonuclease TatD
Membrane Transport	Protein translocation across cytoplasmic membrane	Twin-arginine translocation system	Twin-arginine translocation protein TatE
Membrane Transport	Protein translocation across cytoplasmic membrane	Twin-arginine translocation system	Twin-arginine translocation protein TatB
Membrane Transport	Cation transporters	Copper uptake system CopCD	Copper resistance protein CopD
Membrane Transport	Cation transporters	Copper uptake system CopCD	Copper resistance protein CopC
Membrane Transport	Cation transporters	Magnesium transport	Magnesium and cobalt transport protein CorA
Membrane Transport	Cation transporters	Magnesium transport	Magnesium and cobalt efflux protein CorC
Membrane Transport	Cation transporters	Magnesium transport	Mg(2+) transport ATPase, P-type (EC 3.6.3.2)
Membrane Transport	Cation transporters	Copper Transport System	Copper resistance protein CopD
Membrane Transport	Cation transporters	Copper Transport System	Copper-translocating P-type ATPase (EC 3.6.3.4)
Membrane Transport	Cation transporters	Copper Transport System	Copper resistance protein CopC
Membrane Transport	Uni- Sym- and Antiporters	NhaA, NhaD and Sodium-dependent phosphate transporters	Na+/H+ antiporter NhaA type
Membrane Transport	Uni- Sym- and Antiporters	NhaA, NhaD and Sodium-dependent phosphate transporters	Sodium-dependent phosphate transporter
Membrane Transport	Uni- Sym- and Antiporters	NhaA, NhaD and Sodium-dependent phosphate transporters	Transcriptional activator NhaR
Membrane Transport	Membrane Transport - no subcategory	Ton and Tol transport systems	TolA protein
Membrane Transport	Membrane Transport - no subcategory	Ton and Tol transport systems	Protein-L-isoaspartate O-methyltransferase (EC 2.1.1.77)
Membrane Transport	Membrane Transport - no subcategory	Ton and Tol transport systems	4-hydroxybenzoyl-CoA thioesterase family active site
Membrane Transport	Membrane Transport - no subcategory	Ton and Tol transport systems	Tol biopolymer transport system, TolR protein
Membrane Transport	Membrane Transport - no subcategory	Ton and Tol transport systems	Iron-chelator utilization protein
Membrane Transport	Membrane Transport - no subcategory	Ton and Tol transport systems	TonB-dependent receptor
Membrane Transport	TRAP transporters	TRAP Transporter collection	TRAP-type C4-dicarboxylate transport system, large permease component
Membrane Transport	TRAP transporters	TRAP Transporter collection	TRAP-type C4-dicarboxylate transport system, periplasmic component
Membrane Transport	TRAP transporters	2,3-diketo-L-gulonate TRAP transporter	2,3-diketo-L-gulonate TRAP transporter large permease protein yiaN
Membrane Transport	TRAP transporters	2,3-diketo-L-gulonate TRAP transporter	2,3-diketo-L-gulonate TRAP transporter small permease protein yiaM
Membrane Transport	TRAP transporters	2,3-diketo-L-gulonate TRAP transporter	2,3-diketo-L-gulonate-binding periplasmic protein yiaO precursor
Membrane Transport	Protein secretion system, Type VIII (Extracellular nucleation/precipitation pathway, ENP)	Curli production	Curli production assembly/transport component CsgE
Membrane Transport	Protein secretion system, Type VIII (Extracellular nucleation/precipitation pathway, ENP)	Curli production	Transcriptional regulator CsgD for 2nd curli operon
Membrane Transport	Protein secretion system, Type VIII (Extracellular nucleation/precipitation pathway, ENP)	Curli production	Putative curli production protein CsgC
Membrane Transport	Protein secretion system, Type VIII (Extracellular nucleation/precipitation pathway, ENP)	Curli production	Major curlin subunit precursor CsgA
Membrane Transport	Protein secretion system, Type VIII (Extracellular nucleation/precipitation pathway, ENP)	Curli production	Curli production assembly/transport component CsgF
Membrane Transport	Protein secretion system, Type VIII (Extracellular nucleation/precipitation pathway, ENP)	Curli production	Curli production assembly/transport component CsgG
Membrane Transport	Protein and nucleoprotein secretion system, Type IV	Type IV pilus	Type IV fimbrial assembly, ATPase PilB
Membrane Transport	Protein and nucleoprotein secretion system, Type IV	Type IV pilus	Type IV pilus biogenesis protein PilQ
Membrane Transport	Protein and nucleoprotein secretion system, Type IV	Type IV pilus	Type IV pilus biogenesis protein PilN
Membrane Transport	Protein and nucleoprotein secretion system, Type IV	Type IV pilus	N-methyltransferase (EC 2.1.1.-)
Membrane Transport	Protein and nucleoprotein secretion system, Type IV	Type IV pilus	3-dehydroquinate synthase (EC 4.2.3.4)
Membrane Transport	Protein and nucleoprotein secretion system, Type IV	Type IV pilus	Type IV pilus biogenesis protein PilO
Membrane Transport	Protein and nucleoprotein secretion system, Type IV	Type IV pilus	Type IV fimbrial assembly protein PilC
Membrane Transport	Protein and nucleoprotein secretion system, Type IV	Type IV pilus	Type IV pilus biogenesis protein PilP
Membrane Transport	Protein and nucleoprotein secretion system, Type IV	Type IV pilus	Twitching motility protein PilT
Membrane Transport	Protein and nucleoprotein secretion system, Type IV	Type IV pilus	Leader peptidase (Prepilin peptidase) (EC 3.4.23.43)
Membrane Transport	Protein and nucleoprotein secretion system, Type IV	Type IV pilus	Type IV pilin PilA
Membrane Transport	Protein and nucleoprotein secretion system, Type IV	Type IV pilus	Multimodular transpeptidase-transglycosylase (EC 2.4.1.129) (EC 3.4.-.-)
Membrane Transport	Protein and nucleoprotein secretion system, Type IV	Type IV pilus	Type IV pilus biogenesis protein PilM
Iron acquisition and metabolism	Siderophores	Siderophore Enterobactin	2,3-dihydro-2,3-dihydroxybenzoate dehydrogenase (EC 1.3.1.28) [enterobactin] siderophore
Iron acquisition and metabolism	Siderophores	Siderophore Enterobactin	Ferric enterobactin uptake protein FepE
Iron acquisition and metabolism	Siderophores	Siderophore Enterobactin	Ferric enterobactin transport system permease protein FepG (TC 3.A.1.14.2)
Iron acquisition and metabolism	Siderophores	Siderophore Enterobactin	Outer membrane receptor for ferric enterobactin and colicins B, D
Iron acquisition and metabolism	Siderophores	Siderophore Enterobactin	Proofreading thioesterase in enterobactin biosynthesis EntH
Iron acquisition and metabolism	Siderophores	Siderophore Enterobactin	Isochorismatase (EC 3.3.2.1) [enterobactin] siderophore
Iron acquisition and metabolism	Siderophores	Siderophore Enterobactin	Ferric enterobactin transport system permease protein FepD (TC 3.A.1.14.2)
Iron acquisition and metabolism	Siderophores	Siderophore Enterobactin	Enterobactin esterase
Iron acquisition and metabolism	Siderophores	Siderophore Enterobactin	Ferric enterobactin transport ATP-binding protein FepC (TC 3.A.1.14.2)
Iron acquisition and metabolism	Siderophores	Siderophore Enterobactin	Ferric enterobactin-binding periplasmic protein FepB (TC 3.A.1.14.2)
Iron acquisition and metabolism	Siderophores	Siderophore Enterobactin	2,3-dihydroxybenzoate-AMP ligase (EC 2.7.7.58) [enterobactin] siderophore
Iron acquisition and metabolism	Siderophores	Siderophore Enterobactin	Enterobactin synthetase component F, serine activating enzyme (EC 2.7.7.-)
Iron acquisition and metabolism	Siderophores	Siderophore Enterobactin	Enterobactin exporter EntS
Iron acquisition and metabolism	Siderophores	Siderophore Enterobactin	Isochorismate synthase (EC 5.4.4.2) [enterobactin] siderophore
Iron acquisition and metabolism	Siderophores	Siderophore Enterobactin	4'-phosphopantetheinyl transferase (EC 2.7.8.-) [enterobactin] siderophore
Iron acquisition and metabolism	Siderophores	Siderophore Enterobactin	Apo-aryl carrier domain of EntB
Iron acquisition and metabolism	Siderophores	Siderophore Aerobactin	Ferric hydroxamate outer membrane receptor FhuA
Iron acquisition and metabolism	Siderophores	Siderophore Aerobactin	Ferric hydroxamate ABC transporter (TC 3.A.1.14.3), permease component FhuB
Iron acquisition and metabolism	Siderophores	Siderophore Aerobactin	Iron-chelator utilization protein
Iron acquisition and metabolism	Siderophores	Siderophore Aerobactin	Ferric hydroxamate ABC transporter (TC 3.A.1.14.3), ATP-binding protein FhuC
Iron acquisition and metabolism	Siderophores	Siderophore Aerobactin	Ferric hydroxamate ABC transporter (TC 3.A.1.14.3), periplasmic substrate binding protein FhuD
Iron acquisition and metabolism	Iron acquisition and metabolism - no subcategory	Ferrous iron transporter EfeUOB, low-pH-induced	Ferrous iron transport peroxidase EfeB
Iron acquisition and metabolism	Iron acquisition and metabolism - no subcategory	Ferrous iron transporter EfeUOB, low-pH-induced	Ferrous iron transport permease EfeU
Iron acquisition and metabolism	Iron acquisition and metabolism - no subcategory	Ferrous iron transporter EfeUOB, low-pH-induced	Ferrous iron transport periplasmic protein EfeO, contains peptidase-M75 domain and (frequently) cupredoxin-like domain
Iron acquisition and metabolism	Iron acquisition and metabolism - no subcategory	Encapsulating protein for DyP-type peroxidase and ferritin-like protein oligomers	Predicted outer membrane lipoprotein YfeY
Iron acquisition and metabolism	Iron acquisition and metabolism - no subcategory	Encapsulating protein for DyP-type peroxidase and ferritin-like protein oligomers	Predicted dye-decolorizing peroxidase (DyP), YfeX-like subgroup
RNA Metabolism	RNA processing and modification	Polyadenylation bacterial	Polyribonucleotide nucleotidyltransferase (EC 2.7.7.8)
RNA Metabolism	RNA processing and modification	Polyadenylation bacterial	Poly(A) polymerase (EC 2.7.7.19)
RNA Metabolism	RNA processing and modification	Polyadenylation bacterial	RNA-binding protein Hfq
RNA Metabolism	RNA processing and modification	tRNA splicing	RNA:NAD 2'-phosphotransferase
RNA Metabolism	RNA processing and modification	tRNA splicing	RNA-2',3'-PO4:RNA-5'-OH ligase
RNA Metabolism	RNA processing and modification	tRNA splicing	RNA 3'-terminal phosphate cyclase (EC 6.5.1.4)
RNA Metabolism	RNA processing and modification	Ribonuclease H	Ribonuclease HI (EC 3.1.26.4)
RNA Metabolism	RNA processing and modification	Ribonuclease H	Ribonuclease HII (EC 3.1.26.4)
RNA Metabolism	RNA processing and modification	RNA 3'-terminal phosphate cyclase	Transcriptional regulatory protein RtcR
RNA Metabolism	RNA processing and modification	RNA 3'-terminal phosphate cyclase	RNA-2',3'-PO4:RNA-5'-OH ligase
RNA Metabolism	RNA processing and modification	RNA 3'-terminal phosphate cyclase	Protein with similarity to RtcB
RNA Metabolism	RNA processing and modification	RNA 3'-terminal phosphate cyclase	RNA 3'-terminal phosphate cyclase (EC 6.5.1.4)
RNA Metabolism	RNA processing and modification	RNA processing and degradation, bacterial	3'-to-5' exoribonuclease RNase R
RNA Metabolism	RNA processing and modification	RNA processing and degradation, bacterial	Ribonuclease I precursor (EC 3.1.27.6)
RNA Metabolism	RNA processing and modification	RNA processing and degradation, bacterial	Exoribonuclease II (EC 3.1.13.1)
RNA Metabolism	RNA processing and modification	RNA processing and degradation, bacterial	Ribonuclease E inhibitor RraA
RNA Metabolism	RNA processing and modification	RNA processing and degradation, bacterial	3'-to-5' oligoribonuclease (orn)
RNA Metabolism	RNA processing and modification	RNA processing and degradation, bacterial	Ribonuclease E inhibitor RraB
RNA Metabolism	RNA processing and modification	RNA processing and degradation, bacterial	Ribonuclease III (EC 3.1.26.3)
RNA Metabolism	RNA processing and modification	RNA processing and degradation, bacterial	Ribonuclease E (EC 3.1.26.12)
RNA Metabolism	RNA processing and modification	tRNA processing	Ribonuclease Z (EC 3.1.26.11)
RNA Metabolism	RNA processing and modification	tRNA processing	Ribonuclease P protein component (EC 3.1.26.5)
RNA Metabolism	RNA processing and modification	tRNA processing	Ribonuclease D (EC 3.1.26.3)
RNA Metabolism	RNA processing and modification	tRNA processing	tRNA dimethylallyltransferase (EC 2.5.1.75)
RNA Metabolism	RNA processing and modification	tRNA processing	tRNA(Ile)-lysidine synthetase (EC 6.3.4.19)
RNA Metabolism	RNA processing and modification	tRNA processing	Ribonuclease PH (EC 2.7.7.56)
RNA Metabolism	RNA processing and modification	RNA processing orphans	2'-5' RNA ligase
RNA Metabolism	RNA processing and modification	RNA methylation	tRNA (guanosine(18)-2'-O)-methyltransferase (EC 2.1.1.34)
RNA Metabolism	RNA processing and modification	RNA methylation	tRNA (5-methylaminomethyl-2-thiouridylate)-methyltransferase (EC 2.1.1.61)
RNA Metabolism	RNA processing and modification	RNA methylation	tRNA (uracil(54)-C5)-methyltransferase (EC 2.1.1.35)
RNA Metabolism	RNA processing and modification	RNA methylation	tRNA (cytidine(34)-2'-O)-methyltransferase (EC 2.1.1.207)
RNA Metabolism	RNA processing and modification	RNA methylation	16S rRNA (cytosine(967)-C(5))-methyltransferase (EC 2.1.1.176)
RNA Metabolism	RNA processing and modification	RNA methylation	SSU rRNA (adenine(1518)-N(6)/adenine(1519)-N(6))-dimethyltransferase (EC 2.1.1.182)
RNA Metabolism	RNA processing and modification	RNA methylation	16S rRNA (guanine(966)-N(2))-methyltransferase (EC 2.1.1.171)
RNA Metabolism	Transcription	Transcription initiation, bacterial sigma factors	RNA polymerase sigma factor RpoD
RNA Metabolism	Transcription	Transcription initiation, bacterial sigma factors	Sigma factor RpoE regulatory protein RseC
RNA Metabolism	Transcription	Transcription initiation, bacterial sigma factors	RNA polymerase sigma factor RpoS
RNA Metabolism	Transcription	Transcription initiation, bacterial sigma factors	Sigma factor RpoE negative regulatory protein RseA
RNA Metabolism	Transcription	Transcription initiation, bacterial sigma factors	RNA polymerase sigma factor RpoE
RNA Metabolism	Transcription	Transcription initiation, bacterial sigma factors	Sigma factor RpoE negative regulatory protein RseB precursor
RNA Metabolism	Transcription	Transcription initiation, bacterial sigma factors	RNA polymerase sigma-54 factor RpoN
RNA Metabolism	Transcription	Transcription initiation, bacterial sigma factors	RNA polymerase sigma factor RpoH
RNA Metabolism	Transcription	Transcription initiation, bacterial sigma factors	RNA polymerase sigma factor for flagellar operon
RNA Metabolism	Transcription	RNA polymerase bacterial	DNA-directed RNA polymerase alpha subunit (EC 2.7.7.6)
RNA Metabolism	Transcription	RNA polymerase bacterial	DNA-directed RNA polymerase beta' subunit (EC 2.7.7.6)
RNA Metabolism	Transcription	RNA polymerase bacterial	DNA-directed RNA polymerase omega subunit (EC 2.7.7.6)
RNA Metabolism	Transcription	RNA polymerase bacterial	DNA-directed RNA polymerase beta subunit (EC 2.7.7.6)
RNA Metabolism	Transcription	Transcription factors bacterial	Transcription termination protein NusB
RNA Metabolism	Transcription	Transcription factors bacterial	Transcription accessory protein (S1 RNA-binding domain)
RNA Metabolism	Transcription	Transcription factors bacterial	Transcription elongation factor GreA
RNA Metabolism	Transcription	Transcription factors bacterial	Transcription termination factor Rho
RNA Metabolism	Transcription	Transcription factors bacterial	Transcription antitermination protein NusG
RNA Metabolism	Transcription	Transcription factors bacterial	Transcription-repair coupling factor
RNA Metabolism	Transcription	Transcription factors bacterial	Regulator of nucleoside diphosphate kinase
RNA Metabolism	Transcription	Transcription factors bacterial	Transcriptional activator RfaH
RNA Metabolism	Transcription	Transcription factors bacterial	Rho-specific inhibitor of transcription termination (YaeO)
RNA Metabolism	Transcription	Transcription factors bacterial	Transcription elongation factor GreB
RNA Metabolism	Transcription	Transcription factors bacterial	Transcription termination protein NusA
RNA Metabolism	Transcription	Rrf2 family transcriptional regulators	Nitrite-sensitive transcriptional repressor NsrR
RNA Metabolism	Transcription	Rrf2 family transcriptional regulators	Iron-sulfur cluster regulator IscR
RNA Metabolism	RNA Metabolism - no subcategory	Group II intron-associated genes	Retron-type RNA-directed DNA polymerase (EC 2.7.7.49)
Nucleosides and Nucleotides	Pyrimidines	pyrimidine conversions	Cytosine deaminase (EC 3.5.4.1)
Nucleosides and Nucleotides	Pyrimidines	pyrimidine conversions	Thymidine kinase (EC 2.7.1.21)
Nucleosides and Nucleotides	Pyrimidines	pyrimidine conversions	Thymidylate synthase (EC 2.1.1.45)
Nucleosides and Nucleotides	Pyrimidines	pyrimidine conversions	Uridine kinase (EC 2.7.1.48)
Nucleosides and Nucleotides	Pyrimidines	pyrimidine conversions	Thymidine phosphorylase (EC 2.4.2.4)
Nucleosides and Nucleotides	Pyrimidines	pyrimidine conversions	2',3'-cyclic-nucleotide 2'-phosphodiesterase (EC 3.1.4.16)
Nucleosides and Nucleotides	Pyrimidines	pyrimidine conversions	CTP synthase (EC 6.3.4.2)
Nucleosides and Nucleotides	Pyrimidines	pyrimidine conversions	Deoxycytidine triphosphate deaminase (EC 3.5.4.13)
Nucleosides and Nucleotides	Pyrimidines	pyrimidine conversions	Nucleoside diphosphate kinase (EC 2.7.4.6)
Nucleosides and Nucleotides	Pyrimidines	pyrimidine conversions	Thymidylate kinase (EC 2.7.4.9)
Nucleosides and Nucleotides	Pyrimidines	pyrimidine conversions	Uridine phosphorylase (EC 2.4.2.3)
Nucleosides and Nucleotides	Pyrimidines	pyrimidine conversions	Thioredoxin reductase (EC 1.8.1.9)
Nucleosides and Nucleotides	Pyrimidines	pyrimidine conversions	Cytidylate kinase (EC 2.7.4.25)
Nucleosides and Nucleotides	Pyrimidines	pyrimidine conversions	Purine nucleoside phosphorylase (EC 2.4.2.1)
Nucleosides and Nucleotides	Pyrimidines	pyrimidine conversions	5'-nucleotidase (EC 3.1.3.5)
Nucleosides and Nucleotides	Pyrimidines	pyrimidine conversions	3'-nucleotidase (EC 3.1.3.6)
Nucleosides and Nucleotides	Pyrimidines	pyrimidine conversions	Cytidine deaminase (EC 3.5.4.5)
Nucleosides and Nucleotides	Pyrimidines	pyrimidine conversions	Uracil phosphoribosyltransferase (EC 2.4.2.9)
Nucleosides and Nucleotides	Purines	Xanthine Metabolism in Bacteria	Na+ dependent nucleoside transporter NupC
Nucleosides and Nucleotides	Purines	Xanthine Metabolism in Bacteria	Xanthine permease
Nucleosides and Nucleotides	Purines	Purine nucleotide synthesis regulator	Purine nucleotide synthesis repressor
Nucleosides and Nucleotides	Purines	GMP synthase	GMP synthase [glutamine-hydrolyzing], ATP pyrophosphatase subunit (EC 6.3.5.2)
Nucleosides and Nucleotides	Purines	GMP synthase	GMP synthase [glutamine-hydrolyzing], amidotransferase subunit (EC 6.3.5.2)
Nucleosides and Nucleotides	Purines	Purine conversions	Adenylosuccinate synthetase (EC 6.3.4.4)
Nucleosides and Nucleotides	Purines	Purine conversions	GMP synthase [glutamine-hydrolyzing], amidotransferase subunit (EC 6.3.5.2)
Nucleosides and Nucleotides	Purines	Purine conversions	Inosine-5'-monophosphate dehydrogenase (EC 1.1.1.205)
Nucleosides and Nucleotides	Purines	Purine conversions	GMP reductase (EC 1.7.1.7)
Nucleosides and Nucleotides	Purines	Purine conversions	Hypoxanthine-guanine phosphoribosyltransferase (EC 2.4.2.8)
Nucleosides and Nucleotides	Purines	Purine conversions	Possible hypoxanthine oxidase XdhD (EC 1.-.-.-)
Nucleosides and Nucleotides	Purines	Purine conversions	Adenylosuccinate lyase (EC 4.3.2.2)
Nucleosides and Nucleotides	Purines	Purine conversions	Polyphosphate kinase (EC 2.7.4.1)
Nucleosides and Nucleotides	Purines	Purine conversions	Inosine-guanosine kinase (EC 2.7.1.73)
Nucleosides and Nucleotides	Purines	Purine conversions	Adenine phosphoribosyltransferase (EC 2.4.2.7)
Nucleosides and Nucleotides	Purines	Purine conversions	Guanine deaminase (EC 3.5.4.3)
Nucleosides and Nucleotides	Purines	Purine conversions	2',3'-cyclic-nucleotide 2'-phosphodiesterase (EC 3.1.4.16)
Nucleosides and Nucleotides	Purines	Purine conversions	Nucleoside diphosphate kinase (EC 2.7.4.6)
Nucleosides and Nucleotides	Purines	Purine conversions	Adenylate kinase (EC 2.7.4.3)
Nucleosides and Nucleotides	Purines	Purine conversions	AMP nucleosidase (EC 3.2.2.4)
Nucleosides and Nucleotides	Purines	Purine conversions	Adenine deaminase (EC 3.5.4.2)
Nucleosides and Nucleotides	Purines	Purine conversions	Purine nucleoside phosphorylase (EC 2.4.2.1)
Nucleosides and Nucleotides	Purines	Purine conversions	5'-nucleotidase (EC 3.1.3.5)
Nucleosides and Nucleotides	Purines	Purine conversions	3'-nucleotidase (EC 3.1.3.6)
Nucleosides and Nucleotides	Purines	Purine conversions	GMP synthase [glutamine-hydrolyzing], ATP pyrophosphatase subunit (EC 6.3.5.2)
Nucleosides and Nucleotides	Purines	Purine conversions	Adenosine deaminase (EC 3.5.4.4)
Nucleosides and Nucleotides	Purines	Purine conversions	Xanthine-guanine phosphoribosyltransferase (EC 2.4.2.22)
Nucleosides and Nucleotides	Purines	Purine conversions	Guanylate kinase (EC 2.7.4.8)
Nucleosides and Nucleotides	Purines	Purine conversions	Deoxyguanosinetriphosphate triphosphohydrolase (EC 3.1.5.1), subgroup 1
Nucleosides and Nucleotides	Purines	De Novo Purine Biosynthesis	Phosphoribosylamine--glycine ligase (EC 6.3.4.13)
Nucleosides and Nucleotides	Purines	De Novo Purine Biosynthesis	IMP cyclohydrolase (EC 3.5.4.10)
Nucleosides and Nucleotides	Purines	De Novo Purine Biosynthesis	Amidophosphoribosyltransferase (EC 2.4.2.14)
Nucleosides and Nucleotides	Purines	De Novo Purine Biosynthesis	Ribose-phosphate pyrophosphokinase (EC 2.7.6.1)
Nucleosides and Nucleotides	Purines	De Novo Purine Biosynthesis	Phosphoribosylaminoimidazole-succinocarboxamide synthase (EC 6.3.2.6)
Nucleosides and Nucleotides	Purines	De Novo Purine Biosynthesis	Phosphoribosylglycinamide formyltransferase (EC 2.1.2.2)
Nucleosides and Nucleotides	Purines	De Novo Purine Biosynthesis	Adenylosuccinate lyase (EC 4.3.2.2)
Nucleosides and Nucleotides	Purines	De Novo Purine Biosynthesis	Phosphoribosylformylglycinamidine cyclo-ligase (EC 6.3.3.1)
Nucleosides and Nucleotides	Purines	De Novo Purine Biosynthesis	Phosphoribosylaminoimidazolecarboxamide formyltransferase (EC 2.1.2.3)
Nucleosides and Nucleotides	Purines	De Novo Purine Biosynthesis	Phosphoribosylformylglycinamidine synthase, synthetase subunit (EC 6.3.5.3)
Nucleosides and Nucleotides	Purines	De Novo Purine Biosynthesis	Phosphoribosylformylglycinamidine synthase, glutamine amidotransferase subunit (EC 6.3.5.3)
Nucleosides and Nucleotides	Purines	Xanthine dehydrogenase subunits	Possible hypoxanthine oxidase XdhD (EC 1.-.-.-)
Nucleosides and Nucleotides	Purines	Xanthine dehydrogenase subunits	Xanthine and CO dehydrogenases maturation factor, XdhC/CoxF family
Nucleosides and Nucleotides	Purines	Xanthine dehydrogenase subunits	Xanthine dehydrogenase, molybdenum binding subunit (EC 1.17.1.4)
Nucleosides and Nucleotides	Purines	Xanthine dehydrogenase subunits	Xanthine dehydrogenase, FAD binding subunit (EC 1.17.1.4)
Nucleosides and Nucleotides	Purines	Xanthine dehydrogenase subunits	Xanthine dehydrogenase iron-sulfur subunit (EC 1.17.1.4)
Nucleosides and Nucleotides	Purines	Xanthosine utilization (xap region)	Xanthosine permease
Nucleosides and Nucleotides	Purines	Xanthosine utilization (xap region)	Xanthosine phosphorylase (EC 2.4.2.1)
Nucleosides and Nucleotides	Purines	Xanthosine utilization (xap region)	Xanthosine operon regulatory protein XapR, LysR family
Nucleosides and Nucleotides	Purines	Purine Utilization	Periplasmic aromatic aldehyde oxidoreductase, FAD binding subunit YagS
Nucleosides and Nucleotides	Purines	Purine Utilization	Xanthine and CO dehydrogenases maturation factor, XdhC/CoxF family
Nucleosides and Nucleotides	Purines	Purine Utilization	Xanthine permease
Nucleosides and Nucleotides	Purines	Purine Utilization	Xanthine dehydrogenase, molybdenum binding subunit (EC 1.17.1.4)
Nucleosides and Nucleotides	Purines	Purine Utilization	Xanthine dehydrogenase, FAD binding subunit (EC 1.17.1.4)
Nucleosides and Nucleotides	Purines	Purine Utilization	Guanine deaminase (EC 3.5.4.3)
Nucleosides and Nucleotides	Purines	Purine Utilization	Xanthine dehydrogenase iron-sulfur subunit (EC 1.17.1.4)
Nucleosides and Nucleotides	Nucleosides and Nucleotides - no subcategory	Ribonucleotide reduction	Glutaredoxin-like protein NrdH, required for reduction of Ribonucleotide reductase class Ib
Nucleosides and Nucleotides	Nucleosides and Nucleotides - no subcategory	Ribonucleotide reduction	Ribonucleotide reductase of class Ib (aerobic), alpha subunit (EC 1.17.4.1)
Nucleosides and Nucleotides	Nucleosides and Nucleotides - no subcategory	Ribonucleotide reduction	Ribonucleotide reductase of class III (anaerobic), large subunit (EC 1.17.4.2)
Nucleosides and Nucleotides	Nucleosides and Nucleotides - no subcategory	Ribonucleotide reduction	Ribonucleotide reductase of class Ia (aerobic), alpha subunit (EC 1.17.4.1)
Nucleosides and Nucleotides	Nucleosides and Nucleotides - no subcategory	Ribonucleotide reduction	Ribonucleotide reductase of class Ib (aerobic), beta subunit (EC 1.17.4.1)
Nucleosides and Nucleotides	Nucleosides and Nucleotides - no subcategory	Ribonucleotide reduction	Ribonucleotide reductase of class III (anaerobic), activating protein (EC 1.97.1.4)
Nucleosides and Nucleotides	Nucleosides and Nucleotides - no subcategory	Ribonucleotide reduction	Ribonucleotide reduction protein NrdI
Nucleosides and Nucleotides	Nucleosides and Nucleotides - no subcategory	Ribonucleotide reduction	Ribonucleotide reductase of class Ia (aerobic), beta subunit (EC 1.17.4.1)
Nucleosides and Nucleotides	Nucleosides and Nucleotides - no subcategory	Ribonucleotide reduction	Ribonucleotide reductase transcriptional regulator NrdR
Nucleosides and Nucleotides	Nucleosides and Nucleotides - no subcategory	dNTP triphosphohydrolase protein family	Deoxyguanosinetriphosphate triphosphohydrolase (EC 3.1.5.1), subgroup 1
Nucleosides and Nucleotides	Nucleosides and Nucleotides - no subcategory	Adenosyl nucleosidases	S-adenosylhomocysteine nucleosidase (EC 3.2.2.9)
Nucleosides and Nucleotides	Nucleosides and Nucleotides - no subcategory	Adenosyl nucleosidases	Purine nucleoside phosphorylase (EC 2.4.2.1)
Nucleosides and Nucleotides	Nucleosides and Nucleotides - no subcategory	Adenosyl nucleosidases	5'-methylthioadenosine nucleosidase (EC 3.2.2.16)
Nucleosides and Nucleotides	Detoxification	Nucleoside triphosphate pyrophosphohydrolase MazG	Nucleoside triphosphate pyrophosphohydrolase MazG (EC 3.6.1.8)
Nucleosides and Nucleotides	Detoxification	Nudix proteins (nucleoside triphosphate hydrolases)	Deoxyuridine 5'-triphosphate nucleotidohydrolase (EC 3.6.1.23)
Nucleosides and Nucleotides	Detoxification	Nudix proteins (nucleoside triphosphate hydrolases)	ADP-ribose pyrophosphatase (EC 3.6.1.13)
Nucleosides and Nucleotides	Detoxification	Nudix proteins (nucleoside triphosphate hydrolases)	5-methyl-dCTP pyrophosphohydrolase (EC 3.6.1.-)
Nucleosides and Nucleotides	Detoxification	Housecleaning nucleoside triphosphate pyrophosphatases	Deoxyuridine 5'-triphosphate nucleotidohydrolase (EC 3.6.1.23)
Protein Metabolism	Protein folding	Protein chaperones	Heat shock protein GrpE
Protein Metabolism	Protein folding	Protein chaperones	Chaperone protein DnaK
Protein Metabolism	Protein folding	Protein chaperones	Chaperone protein HscB
Protein Metabolism	Protein folding	Protein chaperones	Chaperone protein DnaJ
Protein Metabolism	Protein folding	Protein chaperones	DnaJ-class molecular chaperone CbpA
Protein Metabolism	Protein folding	Protein chaperones	Chaperone protein HtpG
Protein Metabolism	Protein folding	Protein chaperones	Chaperone-modulator protein CbpM
Protein Metabolism	Protein folding	Protein chaperones	Chaperone protein HscA
Protein Metabolism	Protein folding	Periplasmic disulfide interchange	Periplasmic thiol:disulfide oxidoreductase DsbB, required for DsbA reoxidation
Protein Metabolism	Protein folding	Periplasmic disulfide interchange	Thiol:disulfide interchange protein DsbG precursor
Protein Metabolism	Protein folding	Periplasmic disulfide interchange	Cytochrome c-type biogenesis protein CcmG/DsbE, thiol:disulfide oxidoreductase
Protein Metabolism	Protein folding	Periplasmic disulfide interchange	Periplasmic thiol:disulfide interchange protein DsbA
Protein Metabolism	Protein folding	Periplasmic disulfide interchange	Thiol:disulfide interchange protein DsbC
Protein Metabolism	Protein folding	Periplasmic disulfide interchange	Cytochrome c-type biogenesis protein DsbD, protein-disulfide reductase (EC 1.8.1.8)
Protein Metabolism	Protein folding	Peptidyl-prolyl cis-trans isomerase	Peptidyl-prolyl cis-trans isomerase PpiD (EC 5.2.1.8)
Protein Metabolism	Protein folding	Peptidyl-prolyl cis-trans isomerase	FKBP-type peptidyl-prolyl cis-trans isomerase SlyD (EC 5.2.1.8)
Protein Metabolism	Protein folding	Peptidyl-prolyl cis-trans isomerase	Peptidyl-prolyl cis-trans isomerase PpiC (EC 5.2.1.8)
Protein Metabolism	Protein folding	Peptidyl-prolyl cis-trans isomerase	Peptidyl-prolyl cis-trans isomerase PpiA precursor (EC 5.2.1.8)
Protein Metabolism	Protein folding	Peptidyl-prolyl cis-trans isomerase	FKBP-type peptidyl-prolyl cis-trans isomerase SlpA (EC 5.2.1.8)
Protein Metabolism	Protein folding	Peptidyl-prolyl cis-trans isomerase	FKBP-type peptidyl-prolyl cis-trans isomerase FkpA precursor (EC 5.2.1.8)
Protein Metabolism	Protein folding	Peptidyl-prolyl cis-trans isomerase	Peptidyl-prolyl cis-trans isomerase PpiB (EC 5.2.1.8)
Protein Metabolism	Protein folding	Peptidyl-prolyl cis-trans isomerase	FKBP-type peptidyl-prolyl cis-trans isomerase FklB (EC 5.2.1.8)
Protein Metabolism	Selenoproteins	Selenocysteine metabolism	selenocysteine-containing
Protein Metabolism	Selenoproteins	Selenocysteine metabolism	L-seryl-tRNA(Sec) selenium transferase (EC 2.9.1.1)
Protein Metabolism	Selenoproteins	Selenocysteine metabolism	Selenophosphate-dependent tRNA 2-selenouridine synthase
Protein Metabolism	Selenoproteins	Selenocysteine metabolism	Selenocysteine-specific translation elongation factor
Protein Metabolism	Selenoproteins	Selenocysteine metabolism	Selenide,water dikinase (EC 2.7.9.3)
Protein Metabolism	Protein biosynthesis	tRNA aminoacylation, Val	Valyl-tRNA synthetase (EC 6.1.1.9)
Protein Metabolism	Protein biosynthesis	tRNA aminoacylation, Met	Methionyl-tRNA synthetase (EC 6.1.1.10)
Protein Metabolism	Protein biosynthesis	tRNA aminoacylation, Met	tRNA-binding protein YgjH
Protein Metabolism	Protein biosynthesis	rRNAs	5S rRNA
Protein Metabolism	Protein biosynthesis	rRNAs	SSU rRNA
Protein Metabolism	Protein biosynthesis	rRNAs	LSU rRNA
Protein Metabolism	Protein biosynthesis	tRNA aminoacylation, Ile	Isoleucyl-tRNA synthetase (EC 6.1.1.5)
Protein Metabolism	Protein biosynthesis	tRNA aminoacylation, Arg	Arginyl-tRNA synthetase (EC 6.1.1.19)
Protein Metabolism	Protein biosynthesis	Translation initiation factors bacterial	Translation initiation factor SUI1-related protein
Protein Metabolism	Protein biosynthesis	Translation initiation factors bacterial	Translation initiation factor 1
Protein Metabolism	Protein biosynthesis	Translation initiation factors bacterial	Methionyl-tRNA formyltransferase (EC 2.1.2.9)
Protein Metabolism	Protein biosynthesis	Translation initiation factors bacterial	Translation initiation factor 3
Protein Metabolism	Protein biosynthesis	Translation initiation factors bacterial	Translation initiation factor 2
Protein Metabolism	Protein biosynthesis	Translation initiation factors bacterial	Ribosome-binding factor A
Protein Metabolism	Protein biosynthesis	Ribosome SSU bacterial	SSU ribosomal protein S11p (S14e)
Protein Metabolism	Protein biosynthesis	Ribosome SSU bacterial	SSU ribosomal protein S1p
Protein Metabolism	Protein biosynthesis	Ribosome SSU bacterial	SSU ribosomal protein S6p
Protein Metabolism	Protein biosynthesis	Ribosome SSU bacterial	SSU ribosomal protein S15p (S13e)
Protein Metabolism	Protein biosynthesis	Ribosome SSU bacterial	SSU ribosomal protein S14p (S29e)
Protein Metabolism	Protein biosynthesis	Ribosome SSU bacterial	SSU ribosomal protein S5p (S2e)
Protein Metabolism	Protein biosynthesis	Ribosome SSU bacterial	SSU ribosomal protein S18p
Protein Metabolism	Protein biosynthesis	Ribosome SSU bacterial	SSU ribosomal protein S17p (S11e)
Protein Metabolism	Protein biosynthesis	Ribosome SSU bacterial	SSU ribosomal protein S20p
Protein Metabolism	Protein biosynthesis	Ribosome SSU bacterial	SSU ribosomal protein S12p (S23e)
Protein Metabolism	Protein biosynthesis	Ribosome SSU bacterial	SSU ribosomal protein S9p (S16e)
Protein Metabolism	Protein biosynthesis	Ribosome SSU bacterial	SSU ribosomal protein S8p (S15Ae)
Protein Metabolism	Protein biosynthesis	Ribosome SSU bacterial	SSU ribosomal protein S4p (S9e)
Protein Metabolism	Protein biosynthesis	Ribosome SSU bacterial	SSU ribosomal protein S14p (S29e), zinc-independent
Protein Metabolism	Protein biosynthesis	Ribosome SSU bacterial	SSU ribosomal protein S19p (S15e)
Protein Metabolism	Protein biosynthesis	Ribosome SSU bacterial	SSU ribosomal protein S10p (S20e)
Protein Metabolism	Protein biosynthesis	Ribosome SSU bacterial	SSU ribosomal protein S16p
Protein Metabolism	Protein biosynthesis	Ribosome SSU bacterial	SSU ribosomal protein S3p (S3e)
Protein Metabolism	Protein biosynthesis	Ribosome SSU bacterial	SSU ribosomal protein S18p, zinc-independent
Protein Metabolism	Protein biosynthesis	Ribosome SSU bacterial	SSU ribosomal protein S7p (S5e)
Protein Metabolism	Protein biosynthesis	Ribosome SSU bacterial	SSU ribosomal protein S2p (SAe)
Protein Metabolism	Protein biosynthesis	Ribosome SSU bacterial	SSU ribosomal protein S21p
Protein Metabolism	Protein biosynthesis	Ribosome SSU bacterial	SSU ribosomal protein S13p (S18e)
Protein Metabolism	Protein biosynthesis	tRNA aminoacylation, Gly	Glycyl-tRNA synthetase alpha chain (EC 6.1.1.14)
Protein Metabolism	Protein biosynthesis	tRNA aminoacylation, Gly	Glycyl-tRNA synthetase beta chain (EC 6.1.1.14)
Protein Metabolism	Protein biosynthesis	tRNA aminoacylation, Ala	Alanyl-tRNA synthetase (EC 6.1.1.7)
Protein Metabolism	Protein biosynthesis	Ribosome activity modulation	Ribosome modulation factor
Protein Metabolism	Protein biosynthesis	Ribosome activity modulation	Stationary-phase-induced ribosome-associated protein
Protein Metabolism	Protein biosynthesis	tRNA aminoacylation, Trp	Tryptophanyl-tRNA synthetase (EC 6.1.1.2)
Protein Metabolism	Protein biosynthesis	Ribosome LSU bacterial	LSU ribosomal protein L18p (L5e)
Protein Metabolism	Protein biosynthesis	Ribosome LSU bacterial	LSU ribosomal protein L11p (L12e)
Protein Metabolism	Protein biosynthesis	Ribosome LSU bacterial	LSU ribosomal protein L5p (L11e)
Protein Metabolism	Protein biosynthesis	Ribosome LSU bacterial	LSU ribosomal protein L23p (L23Ae)
Protein Metabolism	Protein biosynthesis	Ribosome LSU bacterial	LSU ribosomal protein L14p (L23e)
Protein Metabolism	Protein biosynthesis	Ribosome LSU bacterial	LSU ribosomal protein L31p, zinc-dependent
Protein Metabolism	Protein biosynthesis	Ribosome LSU bacterial	LSU ribosomal protein L2p (L8e)
Protein Metabolism	Protein biosynthesis	Ribosome LSU bacterial	LSU ribosomal protein L31p
Protein Metabolism	Protein biosynthesis	Ribosome LSU bacterial	LSU ribosomal protein L6p (L9e)
Protein Metabolism	Protein biosynthesis	Ribosome LSU bacterial	LSU ribosomal protein L21p
Protein Metabolism	Protein biosynthesis	Ribosome LSU bacterial	LSU ribosomal protein L24p (L26e)
Protein Metabolism	Protein biosynthesis	Ribosome LSU bacterial	LSU ribosomal protein L29p (L35e)
Protein Metabolism	Protein biosynthesis	Ribosome LSU bacterial	LSU ribosomal protein L30p (L7e)
Protein Metabolism	Protein biosynthesis	Ribosome LSU bacterial	LSU ribosomal protein L31p, zinc-independent
Protein Metabolism	Protein biosynthesis	Ribosome LSU bacterial	LSU ribosomal protein L1p (L10Ae)
Protein Metabolism	Protein biosynthesis	Ribosome LSU bacterial	LSU ribosomal protein L16p (L10e)
Protein Metabolism	Protein biosynthesis	Ribosome LSU bacterial	LSU ribosomal protein L25p
Protein Metabolism	Protein biosynthesis	Ribosome LSU bacterial	LSU ribosomal protein L3p (L3e)
Protein Metabolism	Protein biosynthesis	Ribosome LSU bacterial	LSU ribosomal protein L15p (L27Ae)
Protein Metabolism	Protein biosynthesis	Ribosome LSU bacterial	LSU ribosomal protein L33p, zinc-independent
Protein Metabolism	Protein biosynthesis	Ribosome LSU bacterial	LSU ribosomal protein L13p (L13Ae)
Protein Metabolism	Protein biosynthesis	Ribosome LSU bacterial	LSU ribosomal protein L22p (L17e)
Protein Metabolism	Protein biosynthesis	Ribosome LSU bacterial	LSU ribosomal protein L34p
Protein Metabolism	Protein biosynthesis	Ribosome LSU bacterial	LSU ribosomal protein L10p (P0)
Protein Metabolism	Protein biosynthesis	Ribosome LSU bacterial	LSU ribosomal protein L9p
Protein Metabolism	Protein biosynthesis	Ribosome LSU bacterial	LSU ribosomal protein L28p
Protein Metabolism	Protein biosynthesis	Ribosome LSU bacterial	LSU ribosomal protein L19p
Protein Metabolism	Protein biosynthesis	Ribosome LSU bacterial	LSU ribosomal protein L35p
Protein Metabolism	Protein biosynthesis	Ribosome LSU bacterial	LSU ribosomal protein L36p
Protein Metabolism	Protein biosynthesis	Ribosome LSU bacterial	LSU ribosomal protein L20p
Protein Metabolism	Protein biosynthesis	Ribosome LSU bacterial	LSU ribosomal protein L32p
Protein Metabolism	Protein biosynthesis	Ribosome LSU bacterial	LSU ribosomal protein L33p
Protein Metabolism	Protein biosynthesis	Ribosome LSU bacterial	LSU ribosomal protein L17p
Protein Metabolism	Protein biosynthesis	Ribosome LSU bacterial	LSU ribosomal protein L27p
Protein Metabolism	Protein biosynthesis	Ribosome LSU bacterial	LSU ribosomal protein L4p (L1e)
Protein Metabolism	Protein biosynthesis	Programmed frameshift	programmed frameshift-containing
Protein Metabolism	Protein biosynthesis	Programmed frameshift	Peptide chain release factor 2
Protein Metabolism	Protein biosynthesis	tRNA aminoacylation, Cys	Cysteinyl-tRNA synthetase (EC 6.1.1.16)
Protein Metabolism	Protein biosynthesis	Translation termination factors bacterial	Ribosome recycling factor
Protein Metabolism	Protein biosynthesis	Translation termination factors bacterial	Peptide chain release factor homolog
Protein Metabolism	Protein biosynthesis	Translation termination factors bacterial	Peptidyl-tRNA hydrolase (EC 3.1.1.29)
Protein Metabolism	Protein biosynthesis	Translation termination factors bacterial	Peptide deformylase (EC 3.5.1.88)
Protein Metabolism	Protein biosynthesis	Translation termination factors bacterial	Peptide chain release factor 3
Protein Metabolism	Protein biosynthesis	Translation termination factors bacterial	tmRNA-binding protein SmpB
Protein Metabolism	Protein biosynthesis	Translation termination factors bacterial	Protein with similarity to RtcB
Protein Metabolism	Protein biosynthesis	Translation termination factors bacterial	Peptide chain release factor 1
Protein Metabolism	Protein biosynthesis	Translation termination factors bacterial	Methionine aminopeptidase (EC 3.4.11.18)
Protein Metabolism	Protein biosynthesis	Translation termination factors bacterial	Peptide chain release factor 2
Protein Metabolism	Protein biosynthesis	tRNA aminoacylation, His	Histidyl-tRNA synthetase (EC 6.1.1.21)
Protein Metabolism	Protein biosynthesis	tRNA aminoacylation, Asp and Asn	Aspartyl-tRNA synthetase (EC 6.1.1.12)
Protein Metabolism	Protein biosynthesis	tRNA aminoacylation, Asp and Asn	Asparaginyl-tRNA synthetase (EC 6.1.1.22)
Protein Metabolism	Protein biosynthesis	Translation elongation factors bacterial	Translation elongation factor G
Protein Metabolism	Protein biosynthesis	Translation elongation factors bacterial	Translation elongation factor LepA
Protein Metabolism	Protein biosynthesis	Translation elongation factors bacterial	Translation elongation factor Tu
Protein Metabolism	Protein biosynthesis	Translation elongation factors bacterial	Translation elongation factor Ts
Protein Metabolism	Protein biosynthesis	Translation elongation factors bacterial	Translation elongation factor P
Protein Metabolism	Protein biosynthesis	tRNAs	tRNA-Phe-GAA
Protein Metabolism	Protein biosynthesis	tRNAs	tRNA-Leu-CAG
Protein Metabolism	Protein biosynthesis	tRNAs	tRNA-Arg-ACG
Protein Metabolism	Protein biosynthesis	tRNAs	tRNA-Val-GAC
Protein Metabolism	Protein biosynthesis	tRNAs	tRNA-Leu-CAA
Protein Metabolism	Protein biosynthesis	tRNAs	tRNA-Leu-GAG
Protein Metabolism	Protein biosynthesis	tRNAs	tRNA-Arg-CCG
Protein Metabolism	Protein biosynthesis	tRNAs	tRNA-Ala-GGC
Protein Metabolism	Protein biosynthesis	tRNAs	tRNA-Pro-CGG
Protein Metabolism	Protein biosynthesis	tRNAs	tRNA-Gly-CCC
Protein Metabolism	Protein biosynthesis	tRNAs	tRNA-Cys-GCA
Protein Metabolism	Protein biosynthesis	tRNAs	tRNA-Pro-GGG
Protein Metabolism	Protein biosynthesis	tRNAs	tRNA-Gly-GCC
Protein Metabolism	Protein biosynthesis	tRNAs	tRNA-Trp-CCA
Protein Metabolism	Protein biosynthesis	tRNAs	tRNA-Ser-CGA
Protein Metabolism	Protein biosynthesis	tRNAs	tRNA-Ser-GGA
Protein Metabolism	Protein biosynthesis	tRNA aminoacylation, Lys	Lysyl-tRNA synthetase (class II) (EC 6.1.1.6)
Protein Metabolism	Protein biosynthesis	tRNA aminoacylation, Thr	Threonyl-tRNA synthetase (EC 6.1.1.3)
Protein Metabolism	Protein biosynthesis	tRNA aminoacylation, Pro	Prolyl-tRNA synthetase (EC 6.1.1.15), bacterial type
Protein Metabolism	Protein biosynthesis	tRNA aminoacylation, Pro	Cys-tRNA(Pro) deacylase YbaK
Protein Metabolism	Protein biosynthesis	Translation elongation factor G family	Translation elongation factor G
Protein Metabolism	Protein biosynthesis	tRNA aminoacylation, Glu and Gln	Glutamyl-tRNA synthetase (EC 6.1.1.17)
Protein Metabolism	Protein biosynthesis	tRNA aminoacylation, Glu and Gln	Glutaminyl-tRNA synthetase (EC 6.1.1.18)
Protein Metabolism	Protein biosynthesis	tRNA aminoacylation, Ser	Seryl-tRNA synthetase (EC 6.1.1.11)
Protein Metabolism	Protein biosynthesis	tRNA aminoacylation, Tyr	Tyrosyl-tRNA synthetase (EC 6.1.1.1)
Protein Metabolism	Protein biosynthesis	tRNA aminoacylation, Leu	Leucyl-tRNA synthetase (EC 6.1.1.4)
Protein Metabolism	Protein biosynthesis	Glycyl-tRNA synthetase	Glycyl-tRNA synthetase alpha chain (EC 6.1.1.14)
Protein Metabolism	Protein biosynthesis	Glycyl-tRNA synthetase	Glycyl-tRNA synthetase beta chain (EC 6.1.1.14)
Protein Metabolism	Protein biosynthesis	tRNA aminoacylation, Phe	Phenylalanyl-tRNA synthetase alpha chain (EC 6.1.1.20)
Protein Metabolism	Protein biosynthesis	tRNA aminoacylation, Phe	Phenylalanyl-tRNA synthetase beta chain (EC 6.1.1.20)
Protein Metabolism	Protein processing and modification	Protein-L-isoaspartate O-methyltransferase	Protein-L-isoaspartate O-methyltransferase (EC 2.1.1.77)
Protein Metabolism	Protein processing and modification	Signal peptidase	Signal peptidase I (EC 3.4.21.89)
Protein Metabolism	Protein processing and modification	Signal peptidase	Lipoprotein signal peptidase (EC 3.4.23.36)
Protein Metabolism	Protein processing and modification	G3E family of P-loop GTPases (metallocenter biosynthesis)	FKBP-type peptidyl-prolyl cis-trans isomerase SlyD (EC 5.2.1.8)
Protein Metabolism	Protein processing and modification	G3E family of P-loop GTPases (metallocenter biosynthesis)	[NiFe] hydrogenase nickel incorporation-associated protein HypB
Protein Metabolism	Protein processing and modification	G3E family of P-loop GTPases (metallocenter biosynthesis)	[NiFe] hydrogenase metallocenter assembly protein HypD
Protein Metabolism	Protein processing and modification	G3E family of P-loop GTPases (metallocenter biosynthesis)	[NiFe] hydrogenase metallocenter assembly protein HypE
Protein Metabolism	Protein processing and modification	G3E family of P-loop GTPases (metallocenter biosynthesis)	[NiFe] hydrogenase metallocenter assembly protein HybG
Protein Metabolism	Protein processing and modification	G3E family of P-loop GTPases (metallocenter biosynthesis)	[NiFe] hydrogenase metallocenter assembly protein HypF
Protein Metabolism	Protein processing and modification	G3E family of P-loop GTPases (metallocenter biosynthesis)	[NiFe] hydrogenase metallocenter assembly protein HypC
Protein Metabolism	Protein processing and modification	G3E family of P-loop GTPases (metallocenter biosynthesis)	[NiFe] hydrogenase nickel incorporation protein HypA
Protein Metabolism	Protein processing and modification	G3E family of P-loop GTPases (metallocenter biosynthesis)	Methylmalonyl-CoA mutase (EC 5.4.99.2)
Protein Metabolism	Protein processing and modification	Protein deglycation	Ribulosamine/erythrulosamine 3-kinase potentially involved in protein deglycation
Protein Metabolism	Protein degradation	Putative TldE-TldD proteolytic complex	TldE protein, part of TldE/TldD proteolytic complex
Protein Metabolism	Protein degradation	Putative TldE-TldD proteolytic complex	TldD protein, part of TldE/TldD proteolytic complex
Protein Metabolism	Protein degradation	Aminopeptidases (EC 3.4.11.-)	Peptidase B (EC 3.4.11.23)
Protein Metabolism	Protein degradation	Aminopeptidases (EC 3.4.11.-)	Xaa-Pro aminopeptidase (EC 3.4.11.9)
Protein Metabolism	Protein degradation	Aminopeptidases (EC 3.4.11.-)	Membrane alanine aminopeptidase N (EC 3.4.11.2)
Protein Metabolism	Protein degradation	Aminopeptidases (EC 3.4.11.-)	Cytosol aminopeptidase PepA (EC 3.4.11.1)
Protein Metabolism	Protein degradation	Protein degradation	Oligopeptidase A (EC 3.4.24.70)
Protein Metabolism	Protein degradation	Protein degradation	Nondeblocking aminopeptidase YpdE (X-X-[^PR]- specific)
Protein Metabolism	Protein degradation	Protein degradation	Leucyl/phenylalanyl-tRNA--protein transferase (EC 2.3.2.6)
Protein Metabolism	Protein degradation	Protein degradation	Dipeptidyl carboxypeptidase Dcp (EC 3.4.15.5)
Protein Metabolism	Protein degradation	Protein degradation	Asp-X dipeptidase
Protein Metabolism	Protein degradation	Protein degradation	Aminopeptidase YpdF (MP-, MA-, MS-, AP-, NP- specific)
Protein Metabolism	Protein degradation	Metallocarboxypeptidases (EC 3.4.17.-)	D-alanyl-D-alanine carboxypeptidase (EC 3.4.16.4)
Protein Metabolism	Protein degradation	Metallocarboxypeptidases (EC 3.4.17.-)	Muramoyltetrapeptide carboxypeptidase (EC 3.4.17.13)
Protein Metabolism	Protein degradation	Dipeptidases (EC 3.4.13.-)	Xaa-Pro dipeptidase PepQ (EC 3.4.13.9)
Protein Metabolism	Protein degradation	Dipeptidases (EC 3.4.13.-)	Alpha-aspartyl dipeptidase Peptidase E (EC 3.4.13.21)
Protein Metabolism	Protein degradation	Proteolysis in bacteria, ATP-dependent	DNA repair protein RadA
Protein Metabolism	Protein degradation	Proteolysis in bacteria, ATP-dependent	ATP-dependent Clp protease ATP-binding subunit ClpX
Protein Metabolism	Protein degradation	Proteolysis in bacteria, ATP-dependent	ATP-dependent Clp protease ATP-binding subunit ClpA
Protein Metabolism	Protein degradation	Proteolysis in bacteria, ATP-dependent	Outer membrane stress sensor protease DegS
Protein Metabolism	Protein degradation	Proteolysis in bacteria, ATP-dependent	Outer membrane stress sensor protease DegQ, serine protease
Protein Metabolism	Protein degradation	Proteolysis in bacteria, ATP-dependent	ATP-dependent protease La (EC 3.4.21.53) Type I
Protein Metabolism	Protein degradation	Proteolysis in bacteria, ATP-dependent	ATP-dependent Clp protease adaptor protein ClpS
Protein Metabolism	Protein degradation	Proteolysis in bacteria, ATP-dependent	ATP-dependent hsl protease ATP-binding subunit HslU
Protein Metabolism	Protein degradation	Omega peptidases (EC 3.4.19.-)	Isoaspartyl aminopeptidase (EC 3.4.19.5)
Cell Division and Cell Cycle	Cell Division and Cell Cycle - no subcategory	MukBEF Chromosome Condensation	Chromosome partition protein MukF
Cell Division and Cell Cycle	Cell Division and Cell Cycle - no subcategory	MukBEF Chromosome Condensation	Chromosome partition protein MukB
Cell Division and Cell Cycle	Cell Division and Cell Cycle - no subcategory	MukBEF Chromosome Condensation	Chromosome partition protein MukE
Cell Division and Cell Cycle	Cell Division and Cell Cycle - no subcategory	MukBEF Chromosome Condensation	Membrane Protein Functionally coupled to the MukBEF Chromosome Partitioning Mechanism
Cell Division and Cell Cycle	Cell Division and Cell Cycle - no subcategory	Intracellular septation in Enterobacteria	Intracellular septation protein IspA
Cell Division and Cell Cycle	Cell Division and Cell Cycle - no subcategory	Intracellular septation in Enterobacteria	Acyl-CoA thioesterase YciA, involved in membrane biogenesis
Cell Division and Cell Cycle	Cell Division and Cell Cycle - no subcategory	Intracellular septation in Enterobacteria	Membrane protein YciC, linked to IspA
Motility and Chemotaxis	Flagellar motility in Prokaryota	Flagellar motility	Flagellar motor switch protein FliM
Motility and Chemotaxis	Flagellar motility in Prokaryota	Flagellar motility	Flagellar L-ring protein FlgH
Motility and Chemotaxis	Flagellar motility in Prokaryota	Flagellar motility	Flagellar motor switch protein FliN
Motility and Chemotaxis	Flagellar motility in Prokaryota	Flagellar motility	Flagellar biosynthesis protein FlhB
Motility and Chemotaxis	Flagellar motility in Prokaryota	Flagellar motility	Flagellar motor rotation protein MotA
Motility and Chemotaxis	Flagellar motility in Prokaryota	Flagellar motility	Flagellar biosynthesis protein FliR
Motility and Chemotaxis	Flagellar motility in Prokaryota	Flagellar motility	RNA polymerase sigma-54 factor RpoN
Motility and Chemotaxis	Flagellar motility in Prokaryota	Flagellar motility	Flagellar motor rotation protein MotB
Motility and Chemotaxis	Flagellar motility in Prokaryota	Flagellar motility	Flagellum-specific ATP synthase FliI
Motility and Chemotaxis	Flagellar motility in Prokaryota	Flagellar motility	Flagellar biosynthesis protein FlhA
Motility and Chemotaxis	Flagellar motility in Prokaryota	Flagellar motility	RNA polymerase sigma factor for flagellar operon
Motility and Chemotaxis	Flagellar motility in Prokaryota	Flagellar motility	Flagellar basal-body rod modification protein FlgD
Regulation and Cell signaling	Regulation and Cell signaling - no subcategory	cAMP signaling in bacteria	Cyclic AMP receptor protein
Regulation and Cell signaling	Regulation and Cell signaling - no subcategory	cAMP signaling in bacteria	Adenylate cyclase (EC 4.6.1.1)
Regulation and Cell signaling	Regulation and Cell signaling - no subcategory	cAMP signaling in bacteria	Adenine phosphoribosyltransferase (EC 2.4.2.7)
Regulation and Cell signaling	Regulation and Cell signaling - no subcategory	cAMP signaling in bacteria	3',5'-cyclic-nucleotide phosphodiesterase (EC 3.1.4.17)
Regulation and Cell signaling	Regulation and Cell signaling - no subcategory	LysR-family proteins in Salmonella enterica Typhimurium	LysR-family transcriptional regulator YdhB
Regulation and Cell signaling	Regulation and Cell signaling - no subcategory	LysR-family proteins in Salmonella enterica Typhimurium	Threonine catabolic operon transcriptional activator TdcA
Regulation and Cell signaling	Regulation and Cell signaling - no subcategory	LysR-family proteins in Salmonella enterica Typhimurium	LysR family transcriptional regulator YneJ
Regulation and Cell signaling	Regulation and Cell signaling - no subcategory	LysR-family proteins in Salmonella enterica Typhimurium	LysR family transcriptional regulator YnfL
Regulation and Cell signaling	Regulation and Cell signaling - no subcategory	LysR-family proteins in Salmonella enterica Typhimurium	Xanthosine operon regulatory protein XapR, LysR family
Regulation and Cell signaling	Regulation and Cell signaling - no subcategory	LysR-family proteins in Salmonella enterica Typhimurium	LysR family transcriptional regulator STM3121
Regulation and Cell signaling	Regulation and Cell signaling - no subcategory	LysR-family proteins in Salmonella enterica Typhimurium	LysR-family transcriptional regulator YeeY
Regulation and Cell signaling	Regulation and Cell signaling - no subcategory	LysR-family proteins in Salmonella enterica Typhimurium	LysR-family transcriptional regulator YbeF
Regulation and Cell signaling	Regulation and Cell signaling - no subcategory	LysR-family proteins in Salmonella enterica Typhimurium	Transcriptional activator MetR
Regulation and Cell signaling	Regulation and Cell signaling - no subcategory	LysR-family proteins in Salmonella enterica Typhimurium	Transcriptional activator protein LysR
Regulation and Cell signaling	Regulation and Cell signaling - no subcategory	LysR-family proteins in Salmonella enterica Typhimurium	LysR family transcriptional regulator YdcI
Regulation and Cell signaling	Regulation and Cell signaling - no subcategory	LysR-family proteins in Salmonella enterica Typhimurium	LysR-family transcriptional regulator YjiE
Regulation and Cell signaling	Regulation and Cell signaling - no subcategory	LysR-family proteins in Escherichia coli	LysR family transcriptional regulator HdfR
Regulation and Cell signaling	Regulation and Cell signaling - no subcategory	LysR-family proteins in Escherichia coli	Threonine catabolic operon transcriptional activator TdcA
Regulation and Cell signaling	Regulation and Cell signaling - no subcategory	LysR-family proteins in Escherichia coli	LysR family transcriptional regulator YneJ
Regulation and Cell signaling	Regulation and Cell signaling - no subcategory	LysR-family proteins in Escherichia coli	LysR family transcriptional regulator YgfI
Regulation and Cell signaling	Regulation and Cell signaling - no subcategory	LysR-family proteins in Escherichia coli	LysR family transcriptional regulator YahB
Regulation and Cell signaling	Regulation and Cell signaling - no subcategory	LysR-family proteins in Escherichia coli	Glycine cleavage system transcriptional activator GcvA
Regulation and Cell signaling	Regulation and Cell signaling - no subcategory	LysR-family proteins in Escherichia coli	Cys regulon transcriptional activator CysB
Regulation and Cell signaling	Regulation and Cell signaling - no subcategory	LysR-family proteins in Escherichia coli	LysR family transcriptional regulator YnfL
Regulation and Cell signaling	Regulation and Cell signaling - no subcategory	LysR-family proteins in Escherichia coli	Xanthosine operon regulatory protein XapR, LysR family
Regulation and Cell signaling	Regulation and Cell signaling - no subcategory	LysR-family proteins in Escherichia coli	Nitrogen assimilation regulatory protein Nac
Regulation and Cell signaling	Regulation and Cell signaling - no subcategory	LysR-family proteins in Escherichia coli	D-serine dehydratase transcriptional activator
Regulation and Cell signaling	Regulation and Cell signaling - no subcategory	LysR-family proteins in Escherichia coli	Transcriptional activator MetR
Regulation and Cell signaling	Regulation and Cell signaling - no subcategory	LysR-family proteins in Escherichia coli	Cyn operon transcriptional activator
Regulation and Cell signaling	Regulation and Cell signaling - no subcategory	LysR-family proteins in Escherichia coli	Transcriptional activator protein LysR
Regulation and Cell signaling	Regulation and Cell signaling - no subcategory	LysR-family proteins in Escherichia coli	LysR family transcriptional regulator YdcI
Regulation and Cell signaling	Regulation and Cell signaling - no subcategory	LysR-family proteins in Escherichia coli	LysR-family transcriptional regulator YjiE
Regulation and Cell signaling	Regulation and Cell signaling - no subcategory	LysR-family proteins in Escherichia coli	Hca operon (3-phenylpropionic acid catabolism) transcriptional activator HcaR
Regulation and Cell signaling	Regulation and Cell signaling - no subcategory	CytR regulation	Cyclic AMP receptor protein
Regulation and Cell signaling	Regulation and Cell signaling - no subcategory	CytR regulation	Transcriptional (co)regulator CytR
Regulation and Cell signaling	Regulation and Cell signaling - no subcategory	Orphan regulatory proteins	Acetoacetate metabolism regulatory protein AtoC
Regulation and Cell signaling	Regulation and Cell signaling - no subcategory	Orphan regulatory proteins	Two-component system response regulator QseB
Regulation and Cell signaling	Regulation and Cell signaling - no subcategory	Orphan regulatory proteins	Sensory histidine kinase QseC
Regulation and Cell signaling	Regulation and Cell signaling - no subcategory	Orphan regulatory proteins	DNA transformation protein TfoX
Regulation and Cell signaling	Regulation and Cell signaling - no subcategory	Orphan regulatory proteins	Copper-sensing two-component system response regulator CpxR
Regulation and Cell signaling	Regulation and Cell signaling - no subcategory	Orphan regulatory proteins	Copper sensory histidine kinase CpxA
Regulation and Cell signaling	Regulation and Cell signaling - no subcategory	Orphan regulatory proteins	Sensory histidine kinase in two-component regulatory system with RstA
Regulation and Cell signaling	Regulation and Cell signaling - no subcategory	Orphan regulatory proteins	Positive transcription regulator EvgA
Regulation and Cell signaling	Regulation and Cell signaling - no subcategory	Orphan regulatory proteins	Glycine cleavage system transcriptional activator GcvA
Regulation and Cell signaling	Regulation and Cell signaling - no subcategory	Orphan regulatory proteins	Hybrid sensory histidine kinase in two-component regulatory system with EvgA
Regulation and Cell signaling	Regulation and Cell signaling - no subcategory	Orphan regulatory proteins	Copper sensory histidine kinase CusS
Regulation and Cell signaling	Regulation and Cell signaling - no subcategory	Orphan regulatory proteins	Putative two-component system response regulator YedW
Regulation and Cell signaling	Regulation and Cell signaling - no subcategory	Orphan regulatory proteins	Copper-sensing two-component system response regulator CusR
Regulation and Cell signaling	Regulation and Cell signaling - no subcategory	Orphan regulatory proteins	Putative two component system histidine kinase YedV
Regulation and Cell signaling	Regulation and Cell signaling - no subcategory	Orphan regulatory proteins	Glycine cleavage system transcriptional antiactivator GcvR
Regulation and Cell signaling	Regulation and Cell signaling - no subcategory	Stringent Response, (p)ppGpp metabolism	Guanosine-5'-triphosphate,3'-diphosphate pyrophosphatase (EC 3.6.1.40)
Regulation and Cell signaling	Regulation and Cell signaling - no subcategory	Stringent Response, (p)ppGpp metabolism	GTP pyrophosphokinase (EC 2.7.6.5), (p)ppGpp synthetase II
Regulation and Cell signaling	Regulation and Cell signaling - no subcategory	Stringent Response, (p)ppGpp metabolism	Guanosine-3',5'-bis(diphosphate) 3'-pyrophosphohydrolase (EC 3.1.7.2)
Regulation and Cell signaling	Regulation and Cell signaling - no subcategory	Stringent Response, (p)ppGpp metabolism	GTP pyrophosphokinase (EC 2.7.6.5), (p)ppGpp synthetase I
Regulation and Cell signaling	Quorum sensing and biofilm formation	Biofilm Adhesin Biosynthesis	Biofilm PGA synthesis auxiliary protein PgaD
Regulation and Cell signaling	Quorum sensing and biofilm formation	Biofilm Adhesin Biosynthesis	Biofilm PGA outer membrane secretin PgaA
Regulation and Cell signaling	Quorum sensing and biofilm formation	Biofilm Adhesin Biosynthesis	Biofilm PGA synthesis deacetylase PgaB (EC 3.-)
Regulation and Cell signaling	Quorum sensing and biofilm formation	Biofilm Adhesin Biosynthesis	Biofilm PGA synthesis N-glycosyltransferase PgaC (EC 2.4.-.-)
Regulation and Cell signaling	Regulation of virulence	A conserved operon linked to TyrR and possibly involved in virulence	Membrane protein YcjF
Regulation and Cell signaling	Regulation of virulence	A conserved operon linked to TyrR and possibly involved in virulence	Conserved protein YcjX with nucleoside triphosphate hydrolase domain
Regulation and Cell signaling	Programmed Cell Death and Toxin-antitoxin Systems	MazEF toxin-antitoxing (programmed cell death) system	Programmed cell death toxin ChpB
Regulation and Cell signaling	Programmed Cell Death and Toxin-antitoxin Systems	MazEF toxin-antitoxing (programmed cell death) system	Programmed cell death antitoxin MazE
Regulation and Cell signaling	Programmed Cell Death and Toxin-antitoxin Systems	MazEF toxin-antitoxing (programmed cell death) system	Programmed cell death antitoxin ChpS
Regulation and Cell signaling	Programmed Cell Death and Toxin-antitoxin Systems	MazEF toxin-antitoxing (programmed cell death) system	Programmed cell death toxin MazF
Regulation and Cell signaling	Programmed Cell Death and Toxin-antitoxin Systems	Toxin-antitoxin replicon stabilization systems	RelB/StbD replicon stabilization protein (antitoxin to RelE/StbE)
Regulation and Cell signaling	Programmed Cell Death and Toxin-antitoxin Systems	Toxin-antitoxin replicon stabilization systems	YeeU protein (antitoxin to YeeV)
Regulation and Cell signaling	Programmed Cell Death and Toxin-antitoxin Systems	Toxin-antitoxin replicon stabilization systems	YoeB toxin protein
Regulation and Cell signaling	Programmed Cell Death and Toxin-antitoxin Systems	Toxin-antitoxin replicon stabilization systems	Antitoxin YgiT
Regulation and Cell signaling	Programmed Cell Death and Toxin-antitoxin Systems	Toxin-antitoxin replicon stabilization systems	YeeV toxin protein
Regulation and Cell signaling	Programmed Cell Death and Toxin-antitoxin Systems	Toxin-antitoxin replicon stabilization systems	YefM protein (antitoxin to YoeB)
Regulation and Cell signaling	Programmed Cell Death and Toxin-antitoxin Systems	Toxin-antitoxin replicon stabilization systems	Toxin mRNA interferase YgiU
Secondary Metabolism	Biosynthesis of phenylpropanoids	Phenylpropionate Degradation	3-phenylpropionate dioxygenase ferredoxin subunit
Secondary Metabolism	Biosynthesis of phenylpropanoids	Phenylpropionate Degradation	3-phenylpropionate dioxygenase, beta subunit (EC 1.14.12.19)
Secondary Metabolism	Biosynthesis of phenylpropanoids	Phenylpropionate Degradation	3-phenylpropionate dioxygenase ferredoxin--NAD(+) reductase component (EC 1.18.1.3)
Secondary Metabolism	Biosynthesis of phenylpropanoids	Phenylpropionate Degradation	3-phenylpropionate dioxygenase, alpha subunit (EC 1.14.12.19)
Secondary Metabolism	Aromatic amino acids and derivatives	Cinnamic Acid Degradation	2-keto-4-pentenoate hydratase (EC 4.2.1.80)
Secondary Metabolism	Aromatic amino acids and derivatives	Cinnamic Acid Degradation	Acetaldehyde dehydrogenase (EC 1.2.1.10)
Secondary Metabolism	Aromatic amino acids and derivatives	Cinnamic Acid Degradation	Probable 3-phenylpropionic acid transporter
Secondary Metabolism	Aromatic amino acids and derivatives	Cinnamic Acid Degradation	Mhp operon transcriptional activator
Secondary Metabolism	Aromatic amino acids and derivatives	Cinnamic Acid Degradation	3-phenylpropionate dioxygenase ferredoxin subunit
Secondary Metabolism	Aromatic amino acids and derivatives	Cinnamic Acid Degradation	3-phenylpropionate dioxygenase ferredoxin--NAD(+) reductase component (EC 1.18.1.3)
Secondary Metabolism	Aromatic amino acids and derivatives	Cinnamic Acid Degradation	3-phenylpropionate dioxygenase, beta subunit (EC 1.14.12.19)
Secondary Metabolism	Aromatic amino acids and derivatives	Cinnamic Acid Degradation	3-carboxyethylcatechol 2,3-dioxygenase (EC 1.13.11.16)
Secondary Metabolism	Aromatic amino acids and derivatives	Cinnamic Acid Degradation	3-phenylpropionate dioxygenase, alpha subunit (EC 1.14.12.19)
Secondary Metabolism	Aromatic amino acids and derivatives	Cinnamic Acid Degradation	Hca operon (3-phenylpropionic acid catabolism) transcriptional activator HcaR
Secondary Metabolism	Aromatic amino acids and derivatives	Cinnamic Acid Degradation	4-hydroxy-2-oxovalerate aldolase (EC 4.1.3.39)
Secondary Metabolism	Plant Alkaloids	Alkaloid biosynthesis from L-lysine	Oxalyl-CoA decarboxylase (EC 4.1.1.8)
Secondary Metabolism	Plant Hormones	Auxin biosynthesis	Tryptophan synthase alpha chain (EC 4.2.1.20)
Secondary Metabolism	Plant Hormones	Auxin biosynthesis	Anthranilate phosphoribosyltransferase (EC 2.4.2.18)
Secondary Metabolism	Plant Hormones	Auxin biosynthesis	Tryptophan synthase beta chain (EC 4.2.1.20)
Secondary Metabolism	Plant Hormones	Auxin biosynthesis	Phosphoribosylanthranilate isomerase (EC 5.3.1.24)
DNA Metabolism	DNA repair	DNA repair, bacterial MutL-MutS system	DNA mismatch repair protein MutS
DNA Metabolism	DNA repair	DNA repair, bacterial MutL-MutS system	DNA mismatch repair protein MutL
DNA Metabolism	DNA repair	DNA repair, UvrABC system	Excinuclease ABC subunit C
DNA Metabolism	DNA repair	DNA repair, UvrABC system	Excinuclease cho (excinuclease ABC alternative C subunit)
DNA Metabolism	DNA repair	DNA repair, UvrABC system	Excinuclease ABC subunit A
DNA Metabolism	DNA repair	DNA repair, UvrABC system	Excinuclease ABC subunit B
DNA Metabolism	DNA repair	DNA repair, bacterial photolyase	Deoxyribodipyrimidine photolyase (EC 4.1.99.3)
DNA Metabolism	DNA repair	DNA repair, bacterial DinG and relatives	DinG family ATP-dependent helicase YoaA
DNA Metabolism	DNA repair	DNA repair, bacterial DinG and relatives	ATP-dependent helicase DinG/Rad3
DNA Metabolism	DNA repair	2-phosphoglycolate salvage	Phosphoglycolate phosphatase (EC 3.1.3.18)
DNA Metabolism	DNA repair	RecA and RecX	RecA protein
DNA Metabolism	DNA repair	RecA and RecX	Regulatory protein RecX
DNA Metabolism	DNA repair	DNA repair system including RecA, MutS and a hypothetical protein	DNA mismatch repair protein MutS
DNA Metabolism	DNA repair	DNA repair system including RecA, MutS and a hypothetical protein	RecA protein
DNA Metabolism	DNA repair	DNA repair system including RecA, MutS and a hypothetical protein	Regulatory protein RecX
DNA Metabolism	DNA repair	DNA repair, bacterial	DNA mismatch repair endonuclease MutH
DNA Metabolism	DNA repair	DNA repair, bacterial	Exonuclease SbcD
DNA Metabolism	DNA repair	DNA repair, bacterial	ADA regulatory protein
DNA Metabolism	DNA repair	DNA repair, bacterial	SOS-response repressor and protease LexA (EC 3.4.21.88)
DNA Metabolism	DNA repair	DNA repair, bacterial	DNA-cytosine methyltransferase (EC 2.1.1.37)
DNA Metabolism	DNA repair	DNA repair, bacterial	DNA polymerase IV (EC 2.7.7.7)
DNA Metabolism	DNA repair	DNA repair, bacterial	Very-short-patch mismatch repair endonuclease (G-T specific)
DNA Metabolism	DNA repair	DNA repair, bacterial	Exonuclease SbcC
DNA Metabolism	DNA repair	DNA repair, bacterial	Endonuclease V (EC 3.1.21.7)
DNA Metabolism	DNA repair	DNA repair, bacterial	Single-stranded DNA-binding protein
DNA Metabolism	DNA repair	DNA repair, bacterial	Exodeoxyribonuclease VII small subunit (EC 3.1.11.6)
DNA Metabolism	DNA repair	DNA repair, bacterial	DNA repair protein RadA
DNA Metabolism	DNA repair	DNA repair, bacterial	Exodeoxyribonuclease VII large subunit (EC 3.1.11.6)
DNA Metabolism	DNA repair	DNA repair, bacterial	DNA repair protein RecN
DNA Metabolism	DNA repair	DNA repair, bacterial	DNA-damage-inducible protein I
DNA Metabolism	DNA repair	DNA repair, bacterial	A/G-specific adenine glycosylase (EC 3.2.2.-)
DNA Metabolism	DNA repair	DNA repair, bacterial	DNA recombination protein RmuC
DNA Metabolism	DNA repair	DNA repair, bacterial	Endonuclease IV (EC 3.1.21.2)
DNA Metabolism	DNA repair	DNA repair, bacterial	Methylated-DNA--protein-cysteine methyltransferase (EC 2.1.1.63)
DNA Metabolism	DNA repair	DNA repair, bacterial	RecA protein
DNA Metabolism	DNA repair	DNA repair, bacterial	Methyl-directed repair DNA adenine methylase (EC 2.1.1.72)
DNA Metabolism	DNA repair	DNA repair, bacterial	Exodeoxyribonuclease III (EC 3.1.11.2)
DNA Metabolism	DNA repair	DNA repair, bacterial UmuCD system	SOS-response repressor and protease LexA (EC 3.4.21.88)
DNA Metabolism	DNA repair	DNA repair, bacterial UmuCD system	RecA protein
DNA Metabolism	DNA repair	DNA repair, bacterial UmuCD system	Error-prone repair protein UmuD
DNA Metabolism	DNA repair	DNA repair, bacterial UmuCD system	Error-prone, lesion bypass DNA polymerase V (UmuC)
DNA Metabolism	DNA repair	DNA repair, bacterial RecFOR pathway	ATP-dependent DNA helicase RecQ
DNA Metabolism	DNA repair	DNA repair, bacterial RecFOR pathway	Single-stranded DNA-binding protein
DNA Metabolism	DNA repair	DNA repair, bacterial RecFOR pathway	Recombination protein RecR
DNA Metabolism	DNA repair	DNA repair, bacterial RecFOR pathway	RecA protein
DNA Metabolism	DNA repair	DNA repair, bacterial RecFOR pathway	DNA recombination and repair protein RecO
DNA Metabolism	DNA repair	DNA repair, bacterial RecFOR pathway	DNA recombination and repair protein RecF
DNA Metabolism	DNA repair	DNA repair, bacterial RecBCD pathway	Exodeoxyribonuclease V beta chain (EC 3.1.11.5)
DNA Metabolism	DNA repair	DNA repair, bacterial RecBCD pathway	Exodeoxyribonuclease V gamma chain (EC 3.1.11.5)
DNA Metabolism	DNA repair	DNA repair, bacterial RecBCD pathway	Protease III precursor (EC 3.4.24.55)
DNA Metabolism	DNA repair	DNA repair, bacterial RecBCD pathway	Exodeoxyribonuclease V alpha chain (EC 3.1.11.5)
DNA Metabolism	DNA repair	DNA repair, bacterial UvrD and related helicases	ATP-dependent DNA helicase Rep
DNA Metabolism	DNA Metabolism - no subcategory	YcfH	Deoxyribonuclease TatD
DNA Metabolism	DNA Metabolism - no subcategory	YcfH	Putative deoxyribonuclease YjjV
DNA Metabolism	DNA Metabolism - no subcategory	DNA structural proteins, bacterial	DNA-binding protein HU-alpha
DNA Metabolism	DNA Metabolism - no subcategory	DNA structural proteins, bacterial	Integration host factor beta subunit
DNA Metabolism	DNA Metabolism - no subcategory	DNA structural proteins, bacterial	Chromosome partition protein MukB
DNA Metabolism	DNA Metabolism - no subcategory	DNA structural proteins, bacterial	DNA-binding protein Fis
DNA Metabolism	DNA Metabolism - no subcategory	DNA structural proteins, bacterial	Chromosome partition protein MukF
DNA Metabolism	DNA Metabolism - no subcategory	DNA structural proteins, bacterial	DNA-binding protein HU-beta
DNA Metabolism	DNA Metabolism - no subcategory	DNA structural proteins, bacterial	Integration host factor alpha subunit
DNA Metabolism	DNA Metabolism - no subcategory	DNA structural proteins, bacterial	Chromosome partition protein MukE
DNA Metabolism	DNA replication	DNA topoisomerases, Type I, ATP-independent	DNA topoisomerase III (EC 5.99.1.2)
DNA Metabolism	DNA replication	DNA topoisomerases, Type I, ATP-independent	DNA topoisomerase I (EC 5.99.1.2)
DNA Metabolism	DNA replication	DNA topoisomerases, Type II, ATP-dependent	DNA gyrase subunit B (EC 5.99.1.3)
DNA Metabolism	DNA replication	DNA topoisomerases, Type II, ATP-dependent	DNA gyrase subunit A (EC 5.99.1.3)
DNA Metabolism	DNA uptake, competence	DNA processing cluster	Recombination protein RecR
DNA Metabolism	DNA uptake, competence	DNA processing cluster	DNA topoisomerase III (EC 5.99.1.2)
DNA Metabolism	DNA uptake, competence	DNA processing cluster	DNA polymerase III subunits gamma and tau (EC 2.7.7.7)
Fatty Acids, Lipids, and Isoprenoids	Triacylglycerols	Triacylglycerol metabolism	Lysophospholipase L2 (EC 3.1.1.5)
Fatty Acids, Lipids, and Isoprenoids	Triacylglycerols	Triacylglycerol metabolism	Putative lipase in cluster with Phosphatidate cytidylyltransferase
Fatty Acids, Lipids, and Isoprenoids	Fatty acids	Fatty Acid Biosynthesis FASII	3-hydroxyacyl-[acyl-carrier-protein] dehydratase, FabA form (EC 4.2.1.59)
Fatty Acids, Lipids, and Isoprenoids	Fatty acids	Fatty Acid Biosynthesis FASII	Acetyl-coenzyme A carboxyl transferase alpha chain (EC 6.4.1.2)
Fatty Acids, Lipids, and Isoprenoids	Fatty acids	Fatty Acid Biosynthesis FASII	3-oxoacyl-[acyl-carrier-protein] synthase, KASI (EC 2.3.1.41)
Fatty Acids, Lipids, and Isoprenoids	Fatty acids	Fatty Acid Biosynthesis FASII	Enoyl-[acyl-carrier-protein] reductase [NADH] (EC 1.3.1.9)
Fatty Acids, Lipids, and Isoprenoids	Fatty acids	Fatty Acid Biosynthesis FASII	Biotin carboxyl carrier protein of acetyl-CoA carboxylase
Fatty Acids, Lipids, and Isoprenoids	Fatty acids	Fatty Acid Biosynthesis FASII	Biotin carboxylase of acetyl-CoA carboxylase (EC 6.3.4.14)
Fatty Acids, Lipids, and Isoprenoids	Fatty acids	Fatty Acid Biosynthesis FASII	4'-phosphopantetheinyl transferase (EC 2.7.8.-)
Fatty Acids, Lipids, and Isoprenoids	Fatty acids	Fatty Acid Biosynthesis FASII	Acetyl-coenzyme A carboxyl transferase beta chain (EC 6.4.1.2)
Fatty Acids, Lipids, and Isoprenoids	Fatty acids	Fatty Acid Biosynthesis FASII	Acyl carrier protein
Fatty Acids, Lipids, and Isoprenoids	Fatty acids	Fatty Acid Biosynthesis FASII	Acyl carrier protein phosphodiesterase (EC 3.1.4.14)
Fatty Acids, Lipids, and Isoprenoids	Fatty acids	Fatty Acid Biosynthesis FASII	Malonyl CoA-acyl carrier protein transacylase (EC 2.3.1.39)
Fatty Acids, Lipids, and Isoprenoids	Fatty acids	Fatty Acid Biosynthesis FASII	3-hydroxyacyl-[acyl-carrier-protein] dehydratase, FabZ form (EC 4.2.1.59)
Fatty Acids, Lipids, and Isoprenoids	Fatty acids	Fatty acid metabolism cluster	3-hydroxybutyryl-CoA epimerase (EC 5.1.2.3)
Fatty Acids, Lipids, and Isoprenoids	Fatty acids	Fatty acid metabolism cluster	Long-chain-fatty-acid--CoA ligase (EC 6.2.1.3)
Fatty Acids, Lipids, and Isoprenoids	Fatty acids	Fatty acid metabolism cluster	Enoyl-CoA hydratase (EC 4.2.1.17)
Fatty Acids, Lipids, and Isoprenoids	Fatty acids	Fatty acid metabolism cluster	3-ketoacyl-CoA thiolase (EC 2.3.1.16)
Fatty Acids, Lipids, and Isoprenoids	Fatty acids	Fatty acid metabolism cluster	3-hydroxyacyl-CoA dehydrogenase (EC 1.1.1.35)
Fatty Acids, Lipids, and Isoprenoids	Fatty acids	Acyl-CoA thioesterase II	Acyl-CoA thioesterase II (EC 3.1.2.-)
Fatty Acids, Lipids, and Isoprenoids	Fatty Acids, Lipids, and Isoprenoids - no subcategory	Polyhydroxybutyrate metabolism	3-hydroxybutyryl-CoA epimerase (EC 5.1.2.3)
Fatty Acids, Lipids, and Isoprenoids	Fatty Acids, Lipids, and Isoprenoids - no subcategory	Polyhydroxybutyrate metabolism	Enoyl-CoA hydratase (EC 4.2.1.17)
Fatty Acids, Lipids, and Isoprenoids	Fatty Acids, Lipids, and Isoprenoids - no subcategory	Polyhydroxybutyrate metabolism	3-hydroxybutyryl-CoA dehydratase (EC 4.2.1.55)
Fatty Acids, Lipids, and Isoprenoids	Fatty Acids, Lipids, and Isoprenoids - no subcategory	Polyhydroxybutyrate metabolism	3-ketoacyl-CoA thiolase (EC 2.3.1.16)
Fatty Acids, Lipids, and Isoprenoids	Fatty Acids, Lipids, and Isoprenoids - no subcategory	Polyhydroxybutyrate metabolism	3-hydroxyacyl-CoA dehydrogenase (EC 1.1.1.35)
Fatty Acids, Lipids, and Isoprenoids	Fatty Acids, Lipids, and Isoprenoids - no subcategory	Polyhydroxybutyrate metabolism	Acetyl-CoA acetyltransferase (EC 2.3.1.9)
Fatty Acids, Lipids, and Isoprenoids	Isoprenoids	Isoprenoinds for Quinones	Octaprenyl diphosphate synthase (EC 2.5.1.90)
Fatty Acids, Lipids, and Isoprenoids	Isoprenoids	Isoprenoinds for Quinones	Dimethylallyltransferase (EC 2.5.1.1)
Fatty Acids, Lipids, and Isoprenoids	Isoprenoids	Isoprenoinds for Quinones	Undecaprenyl diphosphate synthase (EC 2.5.1.31)
Fatty Acids, Lipids, and Isoprenoids	Isoprenoids	Isoprenoinds for Quinones	(2E,6E)-farnesyl diphosphate synthase (EC 2.5.1.10)
Fatty Acids, Lipids, and Isoprenoids	Isoprenoids	Polyprenyl Diphosphate Biosynthesis	Octaprenyl diphosphate synthase (EC 2.5.1.90)
Fatty Acids, Lipids, and Isoprenoids	Isoprenoids	Polyprenyl Diphosphate Biosynthesis	Undecaprenyl diphosphate synthase (EC 2.5.1.31)
Fatty Acids, Lipids, and Isoprenoids	Isoprenoids	Polyprenyl Diphosphate Biosynthesis	(2E,6E)-farnesyl diphosphate synthase (EC 2.5.1.10)
Fatty Acids, Lipids, and Isoprenoids	Isoprenoids	Nonmevalonate Branch of Isoprenoid Biosynthesis	1-deoxy-D-xylulose 5-phosphate reductoisomerase (EC 1.1.1.267)
Fatty Acids, Lipids, and Isoprenoids	Isoprenoids	Nonmevalonate Branch of Isoprenoid Biosynthesis	4-diphosphocytidyl-2-C-methyl-D-erythritol kinase (EC 2.7.1.148)
Fatty Acids, Lipids, and Isoprenoids	Isoprenoids	Nonmevalonate Branch of Isoprenoid Biosynthesis	2-C-methyl-D-erythritol 2,4-cyclodiphosphate synthase (EC 4.6.1.12)
Fatty Acids, Lipids, and Isoprenoids	Isoprenoids	Nonmevalonate Branch of Isoprenoid Biosynthesis	2-C-methyl-D-erythritol 4-phosphate cytidylyltransferase (EC 2.7.7.60)
Fatty Acids, Lipids, and Isoprenoids	Isoprenoids	Nonmevalonate Branch of Isoprenoid Biosynthesis	1-deoxy-D-xylulose 5-phosphate synthase (EC 2.2.1.7)
Fatty Acids, Lipids, and Isoprenoids	Isoprenoids	Isoprenoid Biosynthesis: Interconversions	(2E,6E)-farnesyl diphosphate synthase (EC 2.5.1.10)
Nitrogen Metabolism	Nitrogen Metabolism - no subcategory	Cyanate hydrolysis	Cyn operon transcriptional activator
Nitrogen Metabolism	Nitrogen Metabolism - no subcategory	Cyanate hydrolysis	Cyanate transport protein CynX
Nitrogen Metabolism	Nitrogen Metabolism - no subcategory	Cyanate hydrolysis	Cyanate hydratase (EC 4.2.1.104)
Nitrogen Metabolism	Nitrogen Metabolism - no subcategory	Allantoin Utilization	Ureidoglycolate dehydrogenase (EC 1.1.1.154)
Nitrogen Metabolism	Nitrogen Metabolism - no subcategory	Allantoin Utilization	Negative regulator of allantoin and glyoxylate utilization operons
Nitrogen Metabolism	Nitrogen Metabolism - no subcategory	Allantoin Utilization	Allantoin permease
Nitrogen Metabolism	Nitrogen Metabolism - no subcategory	Allantoin Utilization	Allantoinase (EC 3.5.2.5)
Nitrogen Metabolism	Nitrogen Metabolism - no subcategory	Allantoin Utilization	2-hydroxy-3-oxopropionate reductase (EC 1.1.1.60)
Nitrogen Metabolism	Nitrogen Metabolism - no subcategory	Allantoin Utilization	Glyoxylate carboligase (EC 4.1.1.47)
Nitrogen Metabolism	Nitrogen Metabolism - no subcategory	Allantoin Utilization	Glycerate kinase (EC 2.7.1.31)
Nitrogen Metabolism	Nitrogen Metabolism - no subcategory	Allantoin Utilization	Allantoate amidohydrolase (EC 3.5.3.9)
Nitrogen Metabolism	Nitrogen Metabolism - no subcategory	Nitrosative stress	Anaerobic nitric oxide reductase transcription regulator NorR
Nitrogen Metabolism	Nitrogen Metabolism - no subcategory	Nitrosative stress	Nitrite-sensitive transcriptional repressor NsrR
Nitrogen Metabolism	Nitrogen Metabolism - no subcategory	Nitrosative stress	Anaerobic nitric oxide reductase flavorubredoxin
Nitrogen Metabolism	Nitrogen Metabolism - no subcategory	Nitrate and nitrite ammonification	Respiratory nitrate reductase alpha chain (EC 1.7.99.4)
Nitrogen Metabolism	Nitrogen Metabolism - no subcategory	Nitrate and nitrite ammonification	Polyferredoxin NapH (periplasmic nitrate reductase)
Nitrogen Metabolism	Nitrogen Metabolism - no subcategory	Nitrate and nitrite ammonification	Cytochrome c-type protein NapC
Nitrogen Metabolism	Nitrogen Metabolism - no subcategory	Nitrate and nitrite ammonification	Nitrate reductase cytochrome c550-type subunit
Nitrogen Metabolism	Nitrogen Metabolism - no subcategory	Nitrate and nitrite ammonification	NrfC protein
Nitrogen Metabolism	Nitrogen Metabolism - no subcategory	Nitrate and nitrite ammonification	Respiratory nitrate reductase gamma chain (EC 1.7.99.4)
Nitrogen Metabolism	Nitrogen Metabolism - no subcategory	Nitrate and nitrite ammonification	Ferredoxin-type protein NapF (periplasmic nitrate reductase)
Nitrogen Metabolism	Nitrogen Metabolism - no subcategory	Nitrate and nitrite ammonification	Ferredoxin-type protein NapG (periplasmic nitrate reductase)
Nitrogen Metabolism	Nitrogen Metabolism - no subcategory	Nitrate and nitrite ammonification	Nitrite reductase [NAD(P)H] small subunit (EC 1.7.1.4)
Nitrogen Metabolism	Nitrogen Metabolism - no subcategory	Nitrate and nitrite ammonification	NrfD protein
Nitrogen Metabolism	Nitrogen Metabolism - no subcategory	Nitrate and nitrite ammonification	Cytochrome c-type heme lyase subunit nrfE, nitrite reductase complex assembly
Nitrogen Metabolism	Nitrogen Metabolism - no subcategory	Nitrate and nitrite ammonification	Cytochrome c552 precursor (EC 1.7.2.2)
Nitrogen Metabolism	Nitrogen Metabolism - no subcategory	Nitrate and nitrite ammonification	Nitrite transporter NirC
Nitrogen Metabolism	Nitrogen Metabolism - no subcategory	Nitrate and nitrite ammonification	Cytochrome c-type protein NrfB precursor
Nitrogen Metabolism	Nitrogen Metabolism - no subcategory	Nitrate and nitrite ammonification	Respiratory nitrate reductase beta chain (EC 1.7.99.4)
Nitrogen Metabolism	Nitrogen Metabolism - no subcategory	Nitrate and nitrite ammonification	Respiratory nitrate reductase delta chain (EC 1.7.99.4)
Nitrogen Metabolism	Nitrogen Metabolism - no subcategory	Nitrate and nitrite ammonification	Nitrite reductase [NAD(P)H] large subunit (EC 1.7.1.4)
Nitrogen Metabolism	Nitrogen Metabolism - no subcategory	Ammonia assimilation	[Protein-PII] uridylyltransferase (EC 2.7.7.59)
Nitrogen Metabolism	Nitrogen Metabolism - no subcategory	Ammonia assimilation	Glutamine synthetase type I (EC 6.3.1.2)
Nitrogen Metabolism	Nitrogen Metabolism - no subcategory	Ammonia assimilation	Glutamate synthase [NADPH] small chain (EC 1.4.1.13)
Nitrogen Metabolism	Nitrogen Metabolism - no subcategory	Ammonia assimilation	Nitrogen regulatory protein P-II
Nitrogen Metabolism	Nitrogen Metabolism - no subcategory	Ammonia assimilation	Glutamate-ammonia-ligase adenylyltransferase (EC 2.7.7.42)
Nitrogen Metabolism	Nitrogen Metabolism - no subcategory	Ammonia assimilation	Ammonium transporter
Nitrogen Metabolism	Nitrogen Metabolism - no subcategory	Ammonia assimilation	Glutamate synthase [NADPH] large chain (EC 1.4.1.13)
Nitrogen Metabolism	Denitrification	Denitrifying reductase gene clusters	Respiratory nitrate reductase alpha chain (EC 1.7.99.4)
Nitrogen Metabolism	Denitrification	Denitrifying reductase gene clusters	Respiratory nitrate reductase gamma chain (EC 1.7.99.4)
Nitrogen Metabolism	Denitrification	Denitrifying reductase gene clusters	Respiratory nitrate reductase delta chain (EC 1.7.99.4)
Nitrogen Metabolism	Denitrification	Denitrifying reductase gene clusters	Respiratory nitrate reductase beta chain (EC 1.7.99.4)
Nitrogen Metabolism	Denitrification	Denitrifying reductase gene clusters	Nitrate/nitrite transporter NarK
Dormancy and Sporulation	Dormancy and Sporulation - no subcategory	Persister Cells	Ribosome modulation factor
Dormancy and Sporulation	Dormancy and Sporulation - no subcategory	Persister Cells	HipB protein
Dormancy and Sporulation	Dormancy and Sporulation - no subcategory	Sporulation-associated proteins with broader functions	Peptidyl-tRNA hydrolase (EC 3.1.1.29)
Respiration	ATP synthases	F0F1-type ATP synthase	ATP synthase F0 sector subunit c (EC 3.6.3.14)
Respiration	ATP synthases	F0F1-type ATP synthase	ATP synthase delta chain (EC 3.6.3.14)
Respiration	ATP synthases	F0F1-type ATP synthase	ATP synthase protein I
Respiration	ATP synthases	F0F1-type ATP synthase	ATP synthase beta chain (EC 3.6.3.14)
Respiration	ATP synthases	F0F1-type ATP synthase	ATP synthase gamma chain (EC 3.6.3.14)
Respiration	ATP synthases	F0F1-type ATP synthase	ATP synthase F0 sector subunit b (EC 3.6.3.14)
Respiration	ATP synthases	F0F1-type ATP synthase	ATP synthase F0 sector subunit a (EC 3.6.3.14)
Respiration	ATP synthases	F0F1-type ATP synthase	ATP synthase alpha chain (EC 3.6.3.14)
Respiration	ATP synthases	F0F1-type ATP synthase	ATP synthase epsilon chain (EC 3.6.3.14)
Respiration	Electron accepting reactions	Terminal cytochrome d ubiquinol oxidases	Cytochrome d ubiquinol oxidase subunit I (EC 1.10.3.-)
Respiration	Electron accepting reactions	Terminal cytochrome d ubiquinol oxidases	Cytochrome d ubiquinol oxidase subunit II (EC 1.10.3.-)
Respiration	Electron accepting reactions	Terminal cytochrome O ubiquinol oxidase	Cytochrome O ubiquinol oxidase subunit III (EC 1.10.3.-)
Respiration	Electron accepting reactions	Terminal cytochrome O ubiquinol oxidase	Cytochrome O ubiquinol oxidase subunit IV (EC 1.10.3.-)
Respiration	Electron accepting reactions	Terminal cytochrome O ubiquinol oxidase	Cytochrome O ubiquinol oxidase subunit I (EC 1.10.3.-)
Respiration	Electron accepting reactions	Terminal cytochrome O ubiquinol oxidase	Cytochrome O ubiquinol oxidase subunit II (EC 1.10.3.-)
Respiration	Electron accepting reactions	Anaerobic respiratory reductases	Ferric reductase (1.6.99.14)
Respiration	Electron accepting reactions	Anaerobic respiratory reductases	Flavodoxin reductases (ferredoxin-NADPH reductases) family 1
Respiration	Electron accepting reactions	Terminal cytochrome oxidases	Cytochrome d ubiquinol oxidase subunit I (EC 1.10.3.-)
Respiration	Electron accepting reactions	Terminal cytochrome oxidases	Cytochrome d ubiquinol oxidase subunit II (EC 1.10.3.-)
Respiration	Electron accepting reactions	Terminal cytochrome oxidases	Cytochrome O ubiquinol oxidase subunit III (EC 1.10.3.-)
Respiration	Electron accepting reactions	Terminal cytochrome oxidases	Cytochrome O ubiquinol oxidase subunit IV (EC 1.10.3.-)
Respiration	Electron accepting reactions	Terminal cytochrome oxidases	Cytochrome O ubiquinol oxidase subunit I (EC 1.10.3.-)
Respiration	Electron accepting reactions	Terminal cytochrome oxidases	Cytochrome O ubiquinol oxidase subunit II (EC 1.10.3.-)
Respiration	Electron donating reactions	Na(+)-translocating NADH-quinone oxidoreductase and rnf-like group of electron transport complexes	Electron transport complex protein RnfE
Respiration	Electron donating reactions	Na(+)-translocating NADH-quinone oxidoreductase and rnf-like group of electron transport complexes	Electron transport complex protein RnfA
Respiration	Electron donating reactions	Na(+)-translocating NADH-quinone oxidoreductase and rnf-like group of electron transport complexes	Electron transport complex protein RnfG
Respiration	Electron donating reactions	Na(+)-translocating NADH-quinone oxidoreductase and rnf-like group of electron transport complexes	Electron transport complex protein RnfD
Respiration	Electron donating reactions	Na(+)-translocating NADH-quinone oxidoreductase and rnf-like group of electron transport complexes	Electron transport complex protein RnfB
Respiration	Electron donating reactions	Na(+)-translocating NADH-quinone oxidoreductase and rnf-like group of electron transport complexes	Electron transport complex protein RnfC
Respiration	Electron donating reactions	Respiratory Complex I	NADH-ubiquinone oxidoreductase chain K (EC 1.6.5.3)
Respiration	Electron donating reactions	Respiratory Complex I	NADH-ubiquinone oxidoreductase chain L (EC 1.6.5.3)
Respiration	Electron donating reactions	Respiratory Complex I	NADH-ubiquinone oxidoreductase chain J (EC 1.6.5.3)
Respiration	Electron donating reactions	Respiratory Complex I	NADH-ubiquinone oxidoreductase chain N (EC 1.6.5.3)
Respiration	Electron donating reactions	Respiratory Complex I	NADH-ubiquinone oxidoreductase chain H (EC 1.6.5.3)
Respiration	Electron donating reactions	Respiratory Complex I	NADH-ubiquinone oxidoreductase chain E (EC 1.6.5.3)
Respiration	Electron donating reactions	Respiratory Complex I	Hypothetical transmembrane protein coupled to NADH-ubiquinone oxidoreductase chain 5 homolog
Respiration	Electron donating reactions	Respiratory Complex I	NADH-ubiquinone oxidoreductase chain B (EC 1.6.5.3)
Respiration	Electron donating reactions	Respiratory Complex I	NADH-ubiquinone oxidoreductase chain I (EC 1.6.5.3)
Respiration	Electron donating reactions	Respiratory Complex I	NADH-ubiquinone oxidoreductase chain M (EC 1.6.5.3)
Respiration	Electron donating reactions	Respiratory Complex I	NADH-ubiquinone oxidoreductase chain F (EC 1.6.5.3)
Respiration	Electron donating reactions	Respiratory Complex I	NADH-ubiquinone oxidoreductase chain G (EC 1.6.5.3)
Respiration	Electron donating reactions	Respiratory Complex I	NADH-ubiquinone oxidoreductase chain C (EC 1.6.5.3)
Respiration	Electron donating reactions	Respiratory Complex I	NADH ubiquinone oxidoreductase chain A (EC 1.6.5.3)
Respiration	Electron donating reactions	Respiratory Complex I	NADH-ubiquinone oxidoreductase chain D (EC 1.6.5.3)
Respiration	Electron donating reactions	Respiratory dehydrogenases 1	Glycerol dehydrogenase (EC 1.1.1.6)
Respiration	Electron donating reactions	Respiratory dehydrogenases 1	Glucose dehydrogenase, PQQ-dependent (EC 1.1.5.2)
Respiration	Electron donating reactions	Respiratory dehydrogenases 1	Anaerobic glycerol-3-phosphate dehydrogenase subunit B (EC 1.1.5.3)
Respiration	Electron donating reactions	Respiratory dehydrogenases 1	NADH dehydrogenase (EC 1.6.99.3)
Respiration	Electron donating reactions	Respiratory dehydrogenases 1	Aerobic glycerol-3-phosphate dehydrogenase (EC 1.1.5.3)
Respiration	Electron donating reactions	Respiratory dehydrogenases 1	Anaerobic glycerol-3-phosphate dehydrogenase subunit C (EC 1.1.5.3)
Respiration	Electron donating reactions	Respiratory dehydrogenases 1	Anaerobic glycerol-3-phosphate dehydrogenase subunit A (EC 1.1.5.3)
Respiration	Electron donating reactions	NiFe hydrogenase maturation	[NiFe] hydrogenase metallocenter assembly protein HypF
Respiration	Electron donating reactions	NiFe hydrogenase maturation	[NiFe] hydrogenase nickel incorporation protein HypA
Respiration	Electron donating reactions	NiFe hydrogenase maturation	[NiFe] hydrogenase metallocenter assembly protein HypC
Respiration	Electron donating reactions	NiFe hydrogenase maturation	[NiFe] hydrogenase nickel incorporation-associated protein HypB
Respiration	Electron donating reactions	NiFe hydrogenase maturation	[NiFe] hydrogenase metallocenter assembly protein HypD
Respiration	Electron donating reactions	NiFe hydrogenase maturation	[NiFe] hydrogenase nickel incorporation protein HybF
Respiration	Electron donating reactions	NiFe hydrogenase maturation	[NiFe] hydrogenase metallocenter assembly protein HypE
Respiration	Electron donating reactions	NiFe hydrogenase maturation	[NiFe] hydrogenase metallocenter assembly protein HybG
Respiration	Electron donating reactions	Formate dehydrogenase	Formate dehydrogenase N alpha subunit (EC 1.2.1.2)
Respiration	Electron donating reactions	Formate dehydrogenase	Formate dehydrogenase H (EC 1.2.1.2)
Respiration	Electron donating reactions	Formate dehydrogenase	Formate dehydrogenase N beta subunit (EC 1.2.1.2)
Respiration	Electron donating reactions	Formate dehydrogenase	Formate dehydrogenase O beta subunit (EC 1.2.1.2)
Respiration	Electron donating reactions	Formate dehydrogenase	Formate dehydrogenase O alpha subunit (EC 1.2.1.2)
Respiration	Electron donating reactions	Formate dehydrogenase	Formate dehydrogenase O gamma subunit (EC 1.2.1.2)
Respiration	Electron donating reactions	Formate dehydrogenase	Formate dehydrogenase N gamma subunit (EC 1.2.1.2)
Respiration	Electron donating reactions	NADH ubiquinone oxidoreductase	NADH-ubiquinone oxidoreductase chain K (EC 1.6.5.3)
Respiration	Electron donating reactions	NADH ubiquinone oxidoreductase	NADH-ubiquinone oxidoreductase chain L (EC 1.6.5.3)
Respiration	Electron donating reactions	NADH ubiquinone oxidoreductase	NADH-ubiquinone oxidoreductase chain J (EC 1.6.5.3)
Respiration	Electron donating reactions	NADH ubiquinone oxidoreductase	NADH-ubiquinone oxidoreductase chain N (EC 1.6.5.3)
Respiration	Electron donating reactions	NADH ubiquinone oxidoreductase	NADH-ubiquinone oxidoreductase chain H (EC 1.6.5.3)
Respiration	Electron donating reactions	NADH ubiquinone oxidoreductase	NADH-ubiquinone oxidoreductase chain E (EC 1.6.5.3)
Respiration	Electron donating reactions	NADH ubiquinone oxidoreductase	NADH-ubiquinone oxidoreductase chain B (EC 1.6.5.3)
Respiration	Electron donating reactions	NADH ubiquinone oxidoreductase	NADH-ubiquinone oxidoreductase chain I (EC 1.6.5.3)
Respiration	Electron donating reactions	NADH ubiquinone oxidoreductase	NADH-ubiquinone oxidoreductase chain M (EC 1.6.5.3)
Respiration	Electron donating reactions	NADH ubiquinone oxidoreductase	NADH-ubiquinone oxidoreductase chain F (EC 1.6.5.3)
Respiration	Electron donating reactions	NADH ubiquinone oxidoreductase	NADH-ubiquinone oxidoreductase chain G (EC 1.6.5.3)
Respiration	Electron donating reactions	NADH ubiquinone oxidoreductase	NADH-ubiquinone oxidoreductase chain C (EC 1.6.5.3)
Respiration	Electron donating reactions	NADH ubiquinone oxidoreductase	NADH ubiquinone oxidoreductase chain A (EC 1.6.5.3)
Respiration	Electron donating reactions	NADH ubiquinone oxidoreductase	NADH-ubiquinone oxidoreductase chain D (EC 1.6.5.3)
Respiration	Respiration - no subcategory	Quinone oxidoreductase family	Quinone oxidoreductase (EC 1.6.5.5)
Respiration	Respiration - no subcategory	Quinone oxidoreductase family	Putative oxidoreductase YncB
Respiration	Respiration - no subcategory	Biogenesis of c-type cytochromes	Periplasmic thiol:disulfide oxidoreductase DsbB, required for DsbA reoxidation
Respiration	Respiration - no subcategory	Biogenesis of c-type cytochromes	Cytochrome c heme lyase subunit CcmH
Respiration	Respiration - no subcategory	Biogenesis of c-type cytochromes	Cytochrome c-type biogenesis protein CcmC, putative heme lyase for CcmE
Respiration	Respiration - no subcategory	Biogenesis of c-type cytochromes	ABC transporter involved in cytochrome c biogenesis, CcmB subunit
Respiration	Respiration - no subcategory	Biogenesis of c-type cytochromes	Cytochrome c-type biogenesis protein CcmE, heme chaperone
Respiration	Respiration - no subcategory	Biogenesis of c-type cytochromes	Periplasmic thiol:disulfide interchange protein DsbA
Respiration	Respiration - no subcategory	Biogenesis of c-type cytochromes	Cytochrome c heme lyase subunit CcmL
Respiration	Respiration - no subcategory	Biogenesis of c-type cytochromes	ABC transporter involved in cytochrome c biogenesis, ATPase component CcmA
Respiration	Respiration - no subcategory	Biogenesis of c-type cytochromes	Cytochrome c heme lyase subunit CcmF
Respiration	Respiration - no subcategory	Biogenesis of c-type cytochromes	Cytochrome c-type biogenesis protein CcmG/DsbE, thiol:disulfide oxidoreductase
Respiration	Respiration - no subcategory	Biogenesis of c-type cytochromes	Cytochrome c-type biogenesis protein CcmD, interacts with CcmCE
Respiration	Respiration - no subcategory	Biogenesis of c-type cytochromes	Cytochrome c-type biogenesis protein DsbD, protein-disulfide reductase (EC 1.8.1.8)
Respiration	Respiration - no subcategory	Soluble cytochromes and functionally related electron carriers	Ferredoxin, 2Fe-2S
Respiration	Respiration - no subcategory	Soluble cytochromes and functionally related electron carriers	Soluble cytochrome b562
Respiration	Respiration - no subcategory	Soluble cytochromes and functionally related electron carriers	Cytochrome c552 precursor (EC 1.7.2.2)
Stress Response	Osmotic stress	Osmoregulation	Outer membrane protein A precursor
Stress Response	Osmotic stress	Osmoregulation	Aquaporin Z
Stress Response	Osmotic stress	Osmoregulation	Osmotically inducible protein OsmY
Stress Response	Osmotic stress	Osmoregulation	Glycerol uptake facilitator protein
Stress Response	Osmotic stress	Osmoprotectant ABC transporter YehZYXW of Enterobacteriales	Osmoprotectant ABC transporter permease protein YehY
Stress Response	Osmotic stress	Osmoprotectant ABC transporter YehZYXW of Enterobacteriales	Osmoprotectant ABC transporter inner membrane protein YehW
Stress Response	Osmotic stress	Osmoprotectant ABC transporter YehZYXW of Enterobacteriales	Osmoprotectant ABC transporter binding protein YehZ
Stress Response	Osmotic stress	Osmoprotectant ABC transporter YehZYXW of Enterobacteriales	Osmoprotectant ABC transporter ATP-binding subunit YehX
Stress Response	Osmotic stress	Synthesis of osmoregulated periplasmic glucans	Glucans biosynthesis protein C (EC 2.1.-.-)
Stress Response	Osmotic stress	Synthesis of osmoregulated periplasmic glucans	Glucans biosynthesis protein D precursor
Stress Response	Osmotic stress	Synthesis of osmoregulated periplasmic glucans	Glucans biosynthesis protein G precursor
Stress Response	Osmotic stress	Choline and Betaine Uptake and Betaine Biosynthesis	High-affinity choline uptake protein BetT
Stress Response	Osmotic stress	Choline and Betaine Uptake and Betaine Biosynthesis	Choline dehydrogenase (EC 1.1.99.1)
Stress Response	Osmotic stress	Choline and Betaine Uptake and Betaine Biosynthesis	Betaine aldehyde dehydrogenase (EC 1.2.1.8)
Stress Response	Oxidative stress	Protection from Reactive Oxygen Species	Superoxide dismutase [Cu-Zn] precursor (EC 1.15.1.1)
Stress Response	Oxidative stress	Protection from Reactive Oxygen Species	Cytochrome c551 peroxidase (EC 1.11.1.5)
Stress Response	Oxidative stress	Protection from Reactive Oxygen Species	Superoxide dismutase [Fe] (EC 1.15.1.1)
Stress Response	Oxidative stress	Oxidative stress	Redox-sensitive transcriptional activator SoxR
Stress Response	Oxidative stress	Oxidative stress	Superoxide dismutase [Cu-Zn] precursor (EC 1.15.1.1)
Stress Response	Oxidative stress	Oxidative stress	Paraquat-inducible protein B
Stress Response	Oxidative stress	Oxidative stress	Superoxide dismutase [Fe] (EC 1.15.1.1)
Stress Response	Oxidative stress	Oxidative stress	Ferric uptake regulation protein FUR
Stress Response	Oxidative stress	Oxidative stress	Superoxide dismutase [Mn] (EC 1.15.1.1)
Stress Response	Oxidative stress	Oxidative stress	Nitrite-sensitive transcriptional repressor NsrR
Stress Response	Oxidative stress	Oxidative stress	Paraquat-inducible protein A
Stress Response	Oxidative stress	Oxidative stress	Fumarate and nitrate reduction regulatory protein
Stress Response	Oxidative stress	Glutathione: Biosynthesis and gamma-glutamyl cycle	Gamma-glutamyltranspeptidase (EC 2.3.2.2)
Stress Response	Oxidative stress	Glutathione: Biosynthesis and gamma-glutamyl cycle	Glutathione synthetase (EC 6.3.2.3)
Stress Response	Oxidative stress	Glutathione: Biosynthesis and gamma-glutamyl cycle	Glutamate--cysteine ligase (EC 6.3.2.2)
Stress Response	Oxidative stress	Glutathione: Non-redox reactions	Glutathione S-transferase (EC 2.5.1.18)
Stress Response	Oxidative stress	Glutathione: Non-redox reactions	Uncharacterized glutathione S-transferase-like protein
Stress Response	Oxidative stress	Glutathione: Non-redox reactions	Lactoylglutathione lyase (EC 4.4.1.5)
Stress Response	Oxidative stress	Glutathione: Non-redox reactions	FIG005121: SAM-dependent methyltransferase (EC 2.1.1.-)
Stress Response	Oxidative stress	Glutathione: Non-redox reactions	Glutathione S-transferase, omega (EC 2.5.1.18)
Stress Response	Oxidative stress	Glutathione: Non-redox reactions	Uncharacterized GST-like protein yncG
Stress Response	Oxidative stress	Glutathione: Non-redox reactions	Uncharacterized GST-like protein yghU associated with glutathionylspermidine synthetase/amidase
Stress Response	Oxidative stress	Glutathione: Non-redox reactions	Hydroxyacylglutathione hydrolase (EC 3.1.2.6)
Stress Response	Oxidative stress	Glutathione: Non-redox reactions	Probable glutathione S-transferase (EC 2.5.1.18), YfcF homolog
Stress Response	Oxidative stress	Glutathione: Non-redox reactions	Probable glutathione S-transferase (EC 2.5.1.18), YfcG homolog
Stress Response	Oxidative stress	Glutathione: Redox cycle	Glutathione reductase (EC 1.8.1.7)
Stress Response	Oxidative stress	Glutathione: Redox cycle	Glutaredoxin-like protein NrdH, required for reduction of Ribonucleotide reductase class Ib
Stress Response	Oxidative stress	Glutathione: Redox cycle	Glutathione peroxidase (EC 1.11.1.9)
Stress Response	Oxidative stress	Glutathione: Redox cycle	Glutaredoxin 3 (Grx3)
Stress Response	Oxidative stress	Glutathione: Redox cycle	Glutaredoxin 1
Stress Response	Oxidative stress	Glutathione: Redox cycle	Glutaredoxin 2
Stress Response	Oxidative stress	Glutaredoxins	Glutaredoxin-like protein NrdH, required for reduction of Ribonucleotide reductase class Ib
Stress Response	Oxidative stress	Glutaredoxins	Glutaredoxin 3 (Grx3)
Stress Response	Oxidative stress	Glutaredoxins	Glutaredoxin 1
Stress Response	Oxidative stress	Glutaredoxins	Glutaredoxin 2
Stress Response	Oxidative stress	Glutaredoxins	Cell wall endopeptidase, family M23/M37
Stress Response	Oxidative stress	Glutathionylspermidine and Trypanothione	Glutathionylspermidine amidohydrolase (EC 3.5.1.78)
Stress Response	Oxidative stress	Glutathionylspermidine and Trypanothione	Uncharacterized GST-like protein yghU associated with glutathionylspermidine synthetase/amidase
Stress Response	Oxidative stress	Glutathionylspermidine and Trypanothione	Glutathionylspermidine synthase (EC 6.3.1.8)
Stress Response	Detoxification	Uptake of selenate and selenite	Inner membrane transport protein YbaT
Stress Response	Detoxification	Uptake of selenate and selenite	Sulfate and thiosulfate import ATP-binding protein CysA (EC 3.6.3.25)
Stress Response	Detoxification	Uptake of selenate and selenite	DedA protein
Stress Response	Detoxification	Tellurite resistance: Chromosomal determinants	Uncharacterized membrane lipoprotein clustered with tellurite resistance proteins TehA/TehB
Stress Response	Detoxification	Tellurite resistance: Chromosomal determinants	FIG005189: putative transferase clustered with tellurite resistance proteins TehA/TehB
Stress Response	Detoxification	Tellurite resistance: Chromosomal determinants	Tellurite resistance protein TehA
Stress Response	Detoxification	Glutathione-dependent pathway of formaldehyde detoxification	S-formylglutathione hydrolase (EC 3.1.2.12)
Stress Response	Detoxification	Glutathione-dependent pathway of formaldehyde detoxification	S-(hydroxymethyl)glutathione dehydrogenase (EC 1.1.1.284)
Stress Response	Detoxification	Glutathione-dependent pathway of formaldehyde detoxification	FrmR: Negative transcriptional regulator of formaldehyde detoxification operon
Stress Response	Stress Response - no subcategory	Universal stress protein family	Universal stress protein E
Stress Response	Stress Response - no subcategory	Universal stress protein family	Universal stress protein B
Stress Response	Stress Response - no subcategory	Universal stress protein family	Universal stress protein A
Stress Response	Stress Response - no subcategory	Universal stress protein family	Universal stress protein D
Stress Response	Stress Response - no subcategory	Universal stress protein family	Universal stress protein C
Stress Response	Stress Response - no subcategory	Universal stress protein family	Universal stress protein G
Stress Response	Stress Response - no subcategory	Phage shock protein (psp) operon	Phage shock protein D
Stress Response	Stress Response - no subcategory	Phage shock protein (psp) operon	Psp operon transcriptional activator
Stress Response	Stress Response - no subcategory	Phage shock protein (psp) operon	Phage shock protein B
Stress Response	Stress Response - no subcategory	Phage shock protein (psp) operon	Phage shock protein C
Stress Response	Stress Response - no subcategory	Phage shock protein (psp) operon	Phage shock protein A
Stress Response	Stress Response - no subcategory	Sugar-phosphate stress regulation	SgrR, sugar-phosphate stress, transcriptional activator of SgrS small RNA
Stress Response	Stress Response - no subcategory	Sugar-phosphate stress regulation	Sugar-phosphate stress protein SgrT (embedded in SgrS)
Stress Response	Stress Response - no subcategory	Hfl operon	Putative inner membrane protein YjeT (clustered with HflC)
Stress Response	Stress Response - no subcategory	Hfl operon	HflC protein
Stress Response	Stress Response - no subcategory	Hfl operon	RNA-binding protein Hfq
Stress Response	Stress Response - no subcategory	Hfl operon	HflK protein
Stress Response	Stress Response - no subcategory	Carbon Starvation	Carbon storage regulator
Stress Response	Stress Response - no subcategory	Carbon Starvation	Carbon starvation protein A
Stress Response	Stress Response - no subcategory	Carbon Starvation	Starvation lipoprotein Slp
Stress Response	Stress Response - no subcategory	Carbon Starvation	Stringent starvation protein A
Stress Response	Stress Response - no subcategory	Carbon Starvation	Starvation sensing protein RspB
Stress Response	Periplasmic Stress	Periplasmic Acid Stress Response in Enterobacteria	Transcriptional activator GadE
Stress Response	Periplasmic Stress	Periplasmic Acid Stress Response in Enterobacteria	Membrane transporter HdeD, H-NS repressed
Stress Response	Periplasmic Stress	Periplasmic Acid Stress Response in Enterobacteria	Chaperone HdeA
Stress Response	Periplasmic Stress	Periplasmic Acid Stress Response in Enterobacteria	Chaperone HdeB
Stress Response	Periplasmic Stress	Periplasmic Stress Response	Sigma factor RpoE negative regulatory protein RseA
Stress Response	Periplasmic Stress	Periplasmic Stress Response	Outer membrane stress sensor protease DegS
Stress Response	Periplasmic Stress	Periplasmic Stress Response	Outer membrane protein H precursor
Stress Response	Periplasmic Stress	Periplasmic Stress Response	Intramembrane protease RasP/YluC, implicated in cell division based on FtsL cleavage
Stress Response	Periplasmic Stress	Periplasmic Stress Response	Sigma factor RpoE negative regulatory protein RseB precursor
Stress Response	Periplasmic Stress	Periplasmic Stress Response	Outer membrane stress sensor protease DegQ, serine protease
Stress Response	Periplasmic Stress	Periplasmic Stress Response	HtrA protease/chaperone protein
Metabolism of Aromatic Compounds	Peripheral pathways for catabolism of aromatic compounds	Quinate degradation	Shikimate/quinate 5-dehydrogenase I beta (EC 1.1.1.282)
Metabolism of Aromatic Compounds	Peripheral pathways for catabolism of aromatic compounds	Quinate degradation	3-dehydroquinate dehydratase I (EC 4.2.1.10)
Metabolism of Aromatic Compounds	Peripheral pathways for catabolism of aromatic compounds	Benzoate degradation	Benzoate transport protein
Metabolism of Aromatic Compounds	Metabolism of central aromatic intermediates	4-Hydroxyphenylacetic acid catabolic pathway	4-hydroxyphenylacetate 3-monooxygenase, reductase component (EC 1.6.8.-)
Metabolism of Aromatic Compounds	Metabolism of central aromatic intermediates	4-Hydroxyphenylacetic acid catabolic pathway	2-oxo-hepta-3-ene-1,7-dioic acid hydratase (EC 4.2.-.-)
Metabolism of Aromatic Compounds	Metabolism of central aromatic intermediates	4-Hydroxyphenylacetic acid catabolic pathway	5-carboxymethyl-2-hydroxymuconate delta-isomerase (EC 5.3.3.10)
Metabolism of Aromatic Compounds	Metabolism of central aromatic intermediates	4-Hydroxyphenylacetic acid catabolic pathway	5-carboxymethyl-2-oxo-hex-3- ene-1,7-dioate decarboxylase (EC 4.1.1.68)
Metabolism of Aromatic Compounds	Metabolism of central aromatic intermediates	4-Hydroxyphenylacetic acid catabolic pathway	3,4-dihydroxyphenylacetate 2,3-dioxygenase (EC 1.13.11.15)
Metabolism of Aromatic Compounds	Metabolism of central aromatic intermediates	4-Hydroxyphenylacetic acid catabolic pathway	2-hydroxyhepta-2,4-diene-1,7-dioate isomerase (EC 5.3.3.-)
Metabolism of Aromatic Compounds	Metabolism of central aromatic intermediates	4-Hydroxyphenylacetic acid catabolic pathway	Homoprotocatechuate degradative operon repressor
Metabolism of Aromatic Compounds	Metabolism of central aromatic intermediates	4-Hydroxyphenylacetic acid catabolic pathway	4-hydroxyphenylacetate symporter, major facilitator superfamily (MFS)
Metabolism of Aromatic Compounds	Metabolism of central aromatic intermediates	4-Hydroxyphenylacetic acid catabolic pathway	5-carboxymethyl-2-hydroxymuconate semialdehyde dehydrogenase (EC 1.2.1.60)
Metabolism of Aromatic Compounds	Metabolism of central aromatic intermediates	4-Hydroxyphenylacetic acid catabolic pathway	Transcriptional activator of 4-hydroxyphenylacetate 3-monooxygenase operon, XylS/AraC family
Metabolism of Aromatic Compounds	Metabolism of central aromatic intermediates	Central meta-cleavage pathway of aromatic compound degradation	2-oxo-hepta-3-ene-1,7-dioic acid hydratase (EC 4.2.-.-)
Metabolism of Aromatic Compounds	Metabolism of central aromatic intermediates	Central meta-cleavage pathway of aromatic compound degradation	Acetaldehyde dehydrogenase, acetylating, (EC 1.2.1.10) in gene cluster for degradation of phenols, cresols, catechol
Metabolism of Aromatic Compounds	Metabolism of central aromatic intermediates	Central meta-cleavage pathway of aromatic compound degradation	5-carboxymethyl-2-hydroxymuconate semialdehyde dehydrogenase (EC 1.2.1.60)
Metabolism of Aromatic Compounds	Metabolism of central aromatic intermediates	Central meta-cleavage pathway of aromatic compound degradation	5-carboxymethyl-2-hydroxymuconate delta-isomerase (EC 5.3.3.10)
Metabolism of Aromatic Compounds	Metabolism of central aromatic intermediates	Central meta-cleavage pathway of aromatic compound degradation	3,4-dihydroxyphenylacetate 2,3-dioxygenase (EC 1.13.11.15)
Metabolism of Aromatic Compounds	Metabolism of Aromatic Compounds - no subcategory	Aromatic Amin Catabolism	4-hydroxyphenylacetate 3-monooxygenase, reductase component (EC 1.6.8.-)
Metabolism of Aromatic Compounds	Metabolism of Aromatic Compounds - no subcategory	Aromatic Amin Catabolism	3,4-dihydroxyphenylacetate 2,3-dioxygenase (EC 1.13.11.15)
Amino Acids and Derivatives	Glutamine, glutamate, aspartate, asparagine; ammonia assimilation	Glutamine, Glutamate, Aspartate and Asparagine Biosynthesis	L-asparaginase I, cytoplasmic (EC 3.5.1.1)
Amino Acids and Derivatives	Glutamine, glutamate, aspartate, asparagine; ammonia assimilation	Glutamine, Glutamate, Aspartate and Asparagine Biosynthesis	L-asparaginase (EC 3.5.1.1)
Amino Acids and Derivatives	Glutamine, glutamate, aspartate, asparagine; ammonia assimilation	Glutamine, Glutamate, Aspartate and Asparagine Biosynthesis	Aspartate--ammonia ligase (EC 6.3.1.1)
Amino Acids and Derivatives	Glutamine, glutamate, aspartate, asparagine; ammonia assimilation	Glutamine, Glutamate, Aspartate and Asparagine Biosynthesis	Aspartate aminotransferase (EC 2.6.1.1)
Amino Acids and Derivatives	Glutamine, glutamate, aspartate, asparagine; ammonia assimilation	Glutamine, Glutamate, Aspartate and Asparagine Biosynthesis	Glutamate racemase (EC 5.1.1.3)
Amino Acids and Derivatives	Glutamine, glutamate, aspartate, asparagine; ammonia assimilation	Glutamine, Glutamate, Aspartate and Asparagine Biosynthesis	Asparagine synthetase [glutamine-hydrolyzing] (EC 6.3.5.4)
Amino Acids and Derivatives	Glutamine, glutamate, aspartate, asparagine; ammonia assimilation	Glutamine, Glutamate, Aspartate and Asparagine Biosynthesis	Glutaminase (EC 3.5.1.2)
Amino Acids and Derivatives	Glutamine, glutamate, aspartate, asparagine; ammonia assimilation	Glutamine, Glutamate, Aspartate and Asparagine Biosynthesis	Glutamate synthase [NADPH] large chain (EC 1.4.1.13)
Amino Acids and Derivatives	Glutamine, glutamate, aspartate, asparagine; ammonia assimilation	Glutamine, Glutamate, Aspartate and Asparagine Biosynthesis	Glutamine synthetase type I (EC 6.3.1.2)
Amino Acids and Derivatives	Glutamine, glutamate, aspartate, asparagine; ammonia assimilation	Glutamine, Glutamate, Aspartate and Asparagine Biosynthesis	Glutamate synthase [NADPH] small chain (EC 1.4.1.13)
Amino Acids and Derivatives	Glutamine, glutamate, aspartate, asparagine; ammonia assimilation	Glutamine, Glutamate, Aspartate and Asparagine Biosynthesis	NADP-specific glutamate dehydrogenase (EC 1.4.1.4)
Amino Acids and Derivatives	Glutamine, glutamate, aspartate, asparagine; ammonia assimilation	Glutamine, Glutamate, Aspartate and Asparagine Biosynthesis	Leucine-responsive regulatory protein, regulator for leucine (or lrp) regulon and high-affinity branched-chain amino acid transport system
Amino Acids and Derivatives	Glutamine, glutamate, aspartate, asparagine; ammonia assimilation	Glutamine, Glutamate, Aspartate and Asparagine Biosynthesis	Aspartate ammonia-lyase (EC 4.3.1.1)
Amino Acids and Derivatives	Glutamine, glutamate, aspartate, asparagine; ammonia assimilation	Glutamate dehydrogenases	NADP-specific glutamate dehydrogenase (EC 1.4.1.4)
Amino Acids and Derivatives	Glutamine, glutamate, aspartate, asparagine; ammonia assimilation	Glutamine synthetases	Glutamine synthetase type I (EC 6.3.1.2)
Amino Acids and Derivatives	Histidine Metabolism	Histidine Biosynthesis	Phosphoribosylformimino-5-aminoimidazole carboxamide ribotide isomerase (EC 5.3.1.16)
Amino Acids and Derivatives	Histidine Metabolism	Histidine Biosynthesis	Histidinol-phosphate aminotransferase (EC 2.6.1.9)
Amino Acids and Derivatives	Histidine Metabolism	Histidine Biosynthesis	Phosphoribosyl-ATP pyrophosphatase (EC 3.6.1.31)
Amino Acids and Derivatives	Histidine Metabolism	Histidine Biosynthesis	Imidazoleglycerol-phosphate dehydratase (EC 4.2.1.19)
Amino Acids and Derivatives	Histidine Metabolism	Histidine Biosynthesis	Phosphoribosyl-AMP cyclohydrolase (EC 3.5.4.19)
Amino Acids and Derivatives	Histidine Metabolism	Histidine Biosynthesis	Histidinol-phosphatase (EC 3.1.3.15)
Amino Acids and Derivatives	Histidine Metabolism	Histidine Biosynthesis	Histidinol dehydrogenase (EC 1.1.1.23)
Amino Acids and Derivatives	Arginine; urea cycle, polyamines	Putrescine utilization pathways	Gamma-glutamyl-aminobutyraldehyde dehydrogenase (EC 1.2.1.-)
Amino Acids and Derivatives	Arginine; urea cycle, polyamines	Putrescine utilization pathways	Putrescine importer
Amino Acids and Derivatives	Arginine; urea cycle, polyamines	Putrescine utilization pathways	4-aminobutyraldehyde dehydrogenase (EC 1.2.1.19)
Amino Acids and Derivatives	Arginine; urea cycle, polyamines	Putrescine utilization pathways	Putrescine aminotransferase (EC 2.6.1.82)
Amino Acids and Derivatives	Arginine; urea cycle, polyamines	Putrescine utilization pathways	Gamma-glutamyl-putrescine oxidase (EC1.4.3.-)
Amino Acids and Derivatives	Arginine; urea cycle, polyamines	Putrescine utilization pathways	Gamma-aminobutyrate:alpha-ketoglutarate aminotransferase (EC 2.6.1.19)
Amino Acids and Derivatives	Arginine; urea cycle, polyamines	Putrescine utilization pathways	Putrescine utilization regulator
Amino Acids and Derivatives	Arginine; urea cycle, polyamines	Putrescine utilization pathways	Gamma-glutamyl-GABA hydrolase (EC 3.5.1.94)
Amino Acids and Derivatives	Arginine; urea cycle, polyamines	Putrescine utilization pathways	Gamma-glutamyl-putrescine synthetase (EC 6.3.1.11)
Amino Acids and Derivatives	Arginine; urea cycle, polyamines	Arginine Deiminase Pathway	Arginine/ornithine antiporter ArcD
Amino Acids and Derivatives	Arginine; urea cycle, polyamines	Arginine Deiminase Pathway	Arginine pathway regulatory protein ArgR, repressor of arg regulon
Amino Acids and Derivatives	Arginine; urea cycle, polyamines	Arginine Deiminase Pathway	Carbamate kinase (EC 2.7.2.2)
Amino Acids and Derivatives	Arginine; urea cycle, polyamines	Arginine Deiminase Pathway	Ornithine carbamoyltransferase (EC 2.1.3.3)
Amino Acids and Derivatives	Arginine; urea cycle, polyamines	Polyamine Metabolism	Arginine/ornithine antiporter ArcD
Amino Acids and Derivatives	Arginine; urea cycle, polyamines	Polyamine Metabolism	Putrescine transport ATP-binding protein PotG (TC 3.A.1.11.2)
Amino Acids and Derivatives	Arginine; urea cycle, polyamines	Polyamine Metabolism	Putrescine transport system permease protein PotH (TC 3.A.1.11.2)
Amino Acids and Derivatives	Arginine; urea cycle, polyamines	Polyamine Metabolism	Arginine/agmatine antiporter
Amino Acids and Derivatives	Arginine; urea cycle, polyamines	Polyamine Metabolism	Ornithine decarboxylase (EC 4.1.1.17)
Amino Acids and Derivatives	Arginine; urea cycle, polyamines	Polyamine Metabolism	5'-methylthioadenosine nucleosidase (EC 3.2.2.16)
Amino Acids and Derivatives	Arginine; urea cycle, polyamines	Polyamine Metabolism	4-aminobutyraldehyde dehydrogenase (EC 1.2.1.19)
Amino Acids and Derivatives	Arginine; urea cycle, polyamines	Polyamine Metabolism	Carbamate kinase (EC 2.7.2.2)
Amino Acids and Derivatives	Arginine; urea cycle, polyamines	Polyamine Metabolism	Spermidine synthase (EC 2.5.1.16)
Amino Acids and Derivatives	Arginine; urea cycle, polyamines	Polyamine Metabolism	Putrescine/proton symporter, putrescine/ornithine antiporter PotE
Amino Acids and Derivatives	Arginine; urea cycle, polyamines	Polyamine Metabolism	S-adenosylmethionine decarboxylase proenzyme (EC 4.1.1.50), prokaryotic class 1A
Amino Acids and Derivatives	Arginine; urea cycle, polyamines	Polyamine Metabolism	Biosynthetic arginine decarboxylase (EC 4.1.1.19)
Amino Acids and Derivatives	Arginine; urea cycle, polyamines	Polyamine Metabolism	Agmatinase (EC 3.5.3.11)
Amino Acids and Derivatives	Arginine; urea cycle, polyamines	Polyamine Metabolism	Transcriptional regulator of catabolic arginine decarboxylase (adiA)
Amino Acids and Derivatives	Arginine; urea cycle, polyamines	Polyamine Metabolism	Arginine decarboxylase, catabolic (EC 4.1.1.19)
Amino Acids and Derivatives	Arginine; urea cycle, polyamines	Polyamine Metabolism	Predicted chaperone lipoprotein YacC, potentially involved in protein secretion
Amino Acids and Derivatives	Arginine; urea cycle, polyamines	Polyamine Metabolism	Putrescine transport system permease protein PotI (TC 3.A.1.11.2)
Amino Acids and Derivatives	Arginine; urea cycle, polyamines	Polyamine Metabolism	Putrescine ABC transporter putrescine-binding protein PotF (TC 3.A.1.11.2)
Amino Acids and Derivatives	Arginine; urea cycle, polyamines	Arginine and Ornithine Degradation	Arginine/ornithine antiporter ArcD
Amino Acids and Derivatives	Arginine; urea cycle, polyamines	Arginine and Ornithine Degradation	Arginine ABC transporter, permease protein ArtQ
Amino Acids and Derivatives	Arginine; urea cycle, polyamines	Arginine and Ornithine Degradation	Succinylornithine transaminase (EC 2.6.1.81)
Amino Acids and Derivatives	Arginine; urea cycle, polyamines	Arginine and Ornithine Degradation	Succinylglutamic semialdehyde dehydrogenase (EC 1.2.1.71)
Amino Acids and Derivatives	Arginine; urea cycle, polyamines	Arginine and Ornithine Degradation	Arginine/agmatine antiporter
Amino Acids and Derivatives	Arginine; urea cycle, polyamines	Arginine and Ornithine Degradation	Ornithine decarboxylase (EC 4.1.1.17)
Amino Acids and Derivatives	Arginine; urea cycle, polyamines	Arginine and Ornithine Degradation	Delta-1-pyrroline-5-carboxylate dehydrogenase (EC 1.2.1.88)
Amino Acids and Derivatives	Arginine; urea cycle, polyamines	Arginine and Ornithine Degradation	Succinylarginine dihydrolase (EC 3.5.3.23)
Amino Acids and Derivatives	Arginine; urea cycle, polyamines	Arginine and Ornithine Degradation	NADP-specific glutamate dehydrogenase (EC 1.4.1.4)
Amino Acids and Derivatives	Arginine; urea cycle, polyamines	Arginine and Ornithine Degradation	Histidine ABC transporter, permease protein HisQ (TC 3.A.1.3.1)
Amino Acids and Derivatives	Arginine; urea cycle, polyamines	Arginine and Ornithine Degradation	Carbamate kinase (EC 2.7.2.2)
Amino Acids and Derivatives	Arginine; urea cycle, polyamines	Arginine and Ornithine Degradation	Putrescine aminotransferase (EC 2.6.1.82)
Amino Acids and Derivatives	Arginine; urea cycle, polyamines	Arginine and Ornithine Degradation	Arginine ABC transporter, permease protein ArtM
Amino Acids and Derivatives	Arginine; urea cycle, polyamines	Arginine and Ornithine Degradation	Biosynthetic arginine decarboxylase (EC 4.1.1.19)
Amino Acids and Derivatives	Arginine; urea cycle, polyamines	Arginine and Ornithine Degradation	Agmatinase (EC 3.5.3.11)
Amino Acids and Derivatives	Arginine; urea cycle, polyamines	Arginine and Ornithine Degradation	Arginine ABC transporter, ATP-binding protein ArtP
Amino Acids and Derivatives	Arginine; urea cycle, polyamines	Arginine and Ornithine Degradation	Arginine N-succinyltransferase (EC 2.3.1.109)
Amino Acids and Derivatives	Arginine; urea cycle, polyamines	Arginine and Ornithine Degradation	Histidine ABC transporter, ATP-binding protein HisP (TC 3.A.1.3.1)
Amino Acids and Derivatives	Arginine; urea cycle, polyamines	Arginine and Ornithine Degradation	Histidine ABC transporter, permease protein HisM (TC 3.A.1.3.1)
Amino Acids and Derivatives	Arginine; urea cycle, polyamines	Arginine and Ornithine Degradation	Transcriptional regulator of catabolic arginine decarboxylase (adiA)
Amino Acids and Derivatives	Arginine; urea cycle, polyamines	Arginine and Ornithine Degradation	Arginine pathway regulatory protein ArgR, repressor of arg regulon
Amino Acids and Derivatives	Arginine; urea cycle, polyamines	Arginine and Ornithine Degradation	Arginine decarboxylase, catabolic (EC 4.1.1.19)
Amino Acids and Derivatives	Arginine; urea cycle, polyamines	Arginine and Ornithine Degradation	Succinylglutamate desuccinylase (EC 3.5.1.96)
Amino Acids and Derivatives	Arginine; urea cycle, polyamines	Arginine and Ornithine Degradation	Ornithine carbamoyltransferase (EC 2.1.3.3)
Amino Acids and Derivatives	Lysine, threonine, methionine, and cysteine	S-methylmethionine	Homocysteine S-methyltransferase (EC 2.1.1.10)
Amino Acids and Derivatives	Lysine, threonine, methionine, and cysteine	S-methylmethionine	S-methylmethionine permease
Amino Acids and Derivatives	Lysine, threonine, methionine, and cysteine	Methionine Biosynthesis	Methionine ABC transporter ATP-binding protein
Amino Acids and Derivatives	Lysine, threonine, methionine, and cysteine	Methionine Biosynthesis	S-adenosylmethionine synthetase (EC 2.5.1.6)
Amino Acids and Derivatives	Lysine, threonine, methionine, and cysteine	Methionine Biosynthesis	Serine acetyltransferase (EC 2.3.1.30)
Amino Acids and Derivatives	Lysine, threonine, methionine, and cysteine	Methionine Biosynthesis	Homoserine kinase (EC 2.7.1.39)
Amino Acids and Derivatives	Lysine, threonine, methionine, and cysteine	Methionine Biosynthesis	Homoserine O-succinyltransferase (EC 2.3.1.46)
Amino Acids and Derivatives	Lysine, threonine, methionine, and cysteine	Methionine Biosynthesis	5-methyltetrahydropteroyltriglutamate--homocysteine methyltransferase (EC 2.1.1.14)
Amino Acids and Derivatives	Lysine, threonine, methionine, and cysteine	Methionine Biosynthesis	5-methyltetrahydrofolate--homocysteine methyltransferase (EC 2.1.1.13)
Amino Acids and Derivatives	Lysine, threonine, methionine, and cysteine	Methionine Biosynthesis	S-ribosylhomocysteine lyase (EC 4.4.1.21)
Amino Acids and Derivatives	Lysine, threonine, methionine, and cysteine	Methionine Biosynthesis	5,10-methylenetetrahydrofolate reductase (EC 1.5.1.20)
Amino Acids and Derivatives	Lysine, threonine, methionine, and cysteine	Methionine Biosynthesis	Homocysteine S-methyltransferase (EC 2.1.1.10)
Amino Acids and Derivatives	Lysine, threonine, methionine, and cysteine	Methionine Biosynthesis	Homoserine dehydrogenase (EC 1.1.1.3)
Amino Acids and Derivatives	Lysine, threonine, methionine, and cysteine	Methionine Biosynthesis	Methionine ABC transporter substrate-binding protein
Amino Acids and Derivatives	Lysine, threonine, methionine, and cysteine	Methionine Biosynthesis	Cystathionine gamma-synthase (EC 2.5.1.48)
Amino Acids and Derivatives	Lysine, threonine, methionine, and cysteine	Methionine Biosynthesis	Cystathionine beta-lyase (EC 4.4.1.8)
Amino Acids and Derivatives	Lysine, threonine, methionine, and cysteine	Methionine Biosynthesis	S-adenosylhomocysteine nucleosidase (EC 3.2.2.9)
Amino Acids and Derivatives	Lysine, threonine, methionine, and cysteine	Methionine Biosynthesis	Methionine ABC transporter permease protein
Amino Acids and Derivatives	Lysine, threonine, methionine, and cysteine	Methionine Biosynthesis	Transcriptional activator MetR
Amino Acids and Derivatives	Lysine, threonine, methionine, and cysteine	Methionine Biosynthesis	Methionine repressor MetJ
Amino Acids and Derivatives	Lysine, threonine, methionine, and cysteine	Threonine degradation	L-threonine transporter, anaerobically inducible
Amino Acids and Derivatives	Lysine, threonine, methionine, and cysteine	Threonine degradation	Threonine dehydratase, catabolic (EC 4.3.1.19)
Amino Acids and Derivatives	Lysine, threonine, methionine, and cysteine	Threonine degradation	L-threonine 3-dehydrogenase (EC 1.1.1.103)
Amino Acids and Derivatives	Lysine, threonine, methionine, and cysteine	Lysine Biosynthesis DAP Pathway, GJO scratch	N-succinyl-L,L-diaminopimelate desuccinylase (EC 3.5.1.18)
Amino Acids and Derivatives	Lysine, threonine, methionine, and cysteine	Lysine Biosynthesis DAP Pathway, GJO scratch	2,3,4,5-tetrahydropyridine-2,6-dicarboxylate N-succinyltransferase (EC 2.3.1.117)
Amino Acids and Derivatives	Lysine, threonine, methionine, and cysteine	Lysine Biosynthesis DAP Pathway, GJO scratch	Diaminopimelate epimerase (EC 5.1.1.7)
Amino Acids and Derivatives	Lysine, threonine, methionine, and cysteine	Lysine Biosynthesis DAP Pathway, GJO scratch	Aspartate-semialdehyde dehydrogenase (EC 1.2.1.11)
Amino Acids and Derivatives	Lysine, threonine, methionine, and cysteine	Lysine Biosynthesis DAP Pathway, GJO scratch	4-hydroxy-tetrahydrodipicolinate synthase (EC 4.3.3.7)
Amino Acids and Derivatives	Lysine, threonine, methionine, and cysteine	Lysine Biosynthesis DAP Pathway, GJO scratch	Diaminopimelate decarboxylase (EC 4.1.1.20)
Amino Acids and Derivatives	Lysine, threonine, methionine, and cysteine	Lysine Biosynthesis DAP Pathway, GJO scratch	4-hydroxy-tetrahydrodipicolinate reductase (EC 1.17.1.8)
Amino Acids and Derivatives	Lysine, threonine, methionine, and cysteine	Lysine Biosynthesis DAP Pathway, GJO scratch	Aspartokinase (EC 2.7.2.4)
Amino Acids and Derivatives	Lysine, threonine, methionine, and cysteine	Lysine Biosynthesis DAP Pathway, GJO scratch	N-succinyl-L,L-diaminopimelate aminotransferase (EC 2.6.1.17)
Amino Acids and Derivatives	Lysine, threonine, methionine, and cysteine	Methionine Degradation	S-adenosylhomocysteine nucleosidase (EC 3.2.2.9)
Amino Acids and Derivatives	Lysine, threonine, methionine, and cysteine	Methionine Degradation	Methionine ABC transporter substrate-binding protein
Amino Acids and Derivatives	Lysine, threonine, methionine, and cysteine	Methionine Degradation	Methionine ABC transporter ATP-binding protein
Amino Acids and Derivatives	Lysine, threonine, methionine, and cysteine	Methionine Degradation	Methionine ABC transporter permease protein
Amino Acids and Derivatives	Lysine, threonine, methionine, and cysteine	Methionine Degradation	S-ribosylhomocysteine lyase (EC 4.4.1.21)
Amino Acids and Derivatives	Lysine, threonine, methionine, and cysteine	Methionine Degradation	S-adenosylmethionine synthetase (EC 2.5.1.6)
Amino Acids and Derivatives	Lysine, threonine, methionine, and cysteine	Methionine Degradation	Pyruvate dehydrogenase E1 component (EC 1.2.4.1)
Amino Acids and Derivatives	Lysine, threonine, methionine, and cysteine	Threonine and Homoserine Biosynthesis	Homoserine dehydrogenase (EC 1.1.1.3)
Amino Acids and Derivatives	Lysine, threonine, methionine, and cysteine	Threonine and Homoserine Biosynthesis	Aspartate-semialdehyde dehydrogenase (EC 1.2.1.11)
Amino Acids and Derivatives	Lysine, threonine, methionine, and cysteine	Threonine and Homoserine Biosynthesis	Aspartate aminotransferase (EC 2.6.1.1)
Amino Acids and Derivatives	Lysine, threonine, methionine, and cysteine	Threonine and Homoserine Biosynthesis	Threonine synthase (EC 4.2.3.1)
Amino Acids and Derivatives	Lysine, threonine, methionine, and cysteine	Threonine and Homoserine Biosynthesis	Homoserine kinase (EC 2.7.1.39)
Amino Acids and Derivatives	Lysine, threonine, methionine, and cysteine	Threonine and Homoserine Biosynthesis	Aspartokinase (EC 2.7.2.4)
Amino Acids and Derivatives	Lysine, threonine, methionine, and cysteine	Cysteine Biosynthesis	Cysteine synthase B (EC 2.5.1.47)
Amino Acids and Derivatives	Lysine, threonine, methionine, and cysteine	Cysteine Biosynthesis	Cys regulon transcriptional activator CysB
Amino Acids and Derivatives	Lysine, threonine, methionine, and cysteine	Cysteine Biosynthesis	Adenylylsulfate kinase (EC 2.7.1.25)
Amino Acids and Derivatives	Lysine, threonine, methionine, and cysteine	Cysteine Biosynthesis	Sulfate and thiosulfate binding protein CysP
Amino Acids and Derivatives	Lysine, threonine, methionine, and cysteine	Cysteine Biosynthesis	Serine acetyltransferase (EC 2.3.1.30)
Amino Acids and Derivatives	Lysine, threonine, methionine, and cysteine	Cysteine Biosynthesis	Sulfate transport system permease protein CysW
Amino Acids and Derivatives	Lysine, threonine, methionine, and cysteine	Cysteine Biosynthesis	Sulfate transport system permease protein CysT
Amino Acids and Derivatives	Lysine, threonine, methionine, and cysteine	Cysteine Biosynthesis	Phosphoadenylyl-sulfate reductase [thioredoxin] (EC 1.8.4.8)
Amino Acids and Derivatives	Lysine, threonine, methionine, and cysteine	Cysteine Biosynthesis	Sulfate adenylyltransferase subunit 1 (EC 2.7.7.4)
Amino Acids and Derivatives	Lysine, threonine, methionine, and cysteine	Cysteine Biosynthesis	Sulfate adenylyltransferase subunit 2 (EC 2.7.7.4)
Amino Acids and Derivatives	Lysine, threonine, methionine, and cysteine	Cysteine Biosynthesis	Sulfite reductase [NADPH] hemoprotein beta-component (EC 1.8.1.2)
Amino Acids and Derivatives	Lysine, threonine, methionine, and cysteine	Cysteine Biosynthesis	Sulfate transporter, CysZ-type
Amino Acids and Derivatives	Lysine, threonine, methionine, and cysteine	Cysteine Biosynthesis	Sulfate and thiosulfate import ATP-binding protein CysA (EC 3.6.3.25)
Amino Acids and Derivatives	Lysine, threonine, methionine, and cysteine	Cysteine Biosynthesis	Sulfite reductase [NADPH] flavoprotein alpha-component (EC 1.8.1.2)
Amino Acids and Derivatives	Lysine, threonine, methionine, and cysteine	Lysine Biosynthesis DAP Pathway	N-succinyl-L,L-diaminopimelate desuccinylase (EC 3.5.1.18)
Amino Acids and Derivatives	Lysine, threonine, methionine, and cysteine	Lysine Biosynthesis DAP Pathway	2,3,4,5-tetrahydropyridine-2,6-dicarboxylate N-succinyltransferase (EC 2.3.1.117)
Amino Acids and Derivatives	Lysine, threonine, methionine, and cysteine	Lysine Biosynthesis DAP Pathway	Diaminopimelate epimerase (EC 5.1.1.7)
Amino Acids and Derivatives	Lysine, threonine, methionine, and cysteine	Lysine Biosynthesis DAP Pathway	Aspartate-semialdehyde dehydrogenase (EC 1.2.1.11)
Amino Acids and Derivatives	Lysine, threonine, methionine, and cysteine	Lysine Biosynthesis DAP Pathway	4-hydroxy-tetrahydrodipicolinate synthase (EC 4.3.3.7)
Amino Acids and Derivatives	Lysine, threonine, methionine, and cysteine	Lysine Biosynthesis DAP Pathway	Diaminopimelate decarboxylase (EC 4.1.1.20)
Amino Acids and Derivatives	Lysine, threonine, methionine, and cysteine	Lysine Biosynthesis DAP Pathway	4-hydroxy-tetrahydrodipicolinate reductase (EC 1.17.1.8)
Amino Acids and Derivatives	Lysine, threonine, methionine, and cysteine	Lysine Biosynthesis DAP Pathway	Aspartokinase (EC 2.7.2.4)
Amino Acids and Derivatives	Lysine, threonine, methionine, and cysteine	Lysine Biosynthesis DAP Pathway	N-succinyl-L,L-diaminopimelate aminotransferase (EC 2.6.1.17)
Amino Acids and Derivatives	Lysine, threonine, methionine, and cysteine	Lysine degradation	Lysine 2,3-aminomutase (EC 5.4.3.2)
Amino Acids and Derivatives	Lysine, threonine, methionine, and cysteine	Lysine degradation	Lysine decarboxylase 2, constitutive (EC 4.1.1.18)
Amino Acids and Derivatives	Lysine, threonine, methionine, and cysteine	Threonine anaerobic catabolism gene cluster	Threonine catabolic operon transcriptional activator TdcA
Amino Acids and Derivatives	Lysine, threonine, methionine, and cysteine	Threonine anaerobic catabolism gene cluster	2-ketobutyrate formate-lyase (EC 2.3.1.-)
Amino Acids and Derivatives	Lysine, threonine, methionine, and cysteine	Threonine anaerobic catabolism gene cluster	Threonine dehydratase, catabolic (EC 4.3.1.19)
Amino Acids and Derivatives	Lysine, threonine, methionine, and cysteine	Threonine anaerobic catabolism gene cluster	Serine transporter
Amino Acids and Derivatives	Lysine, threonine, methionine, and cysteine	Threonine anaerobic catabolism gene cluster	L-threonine transporter, anaerobically inducible
Amino Acids and Derivatives	Lysine, threonine, methionine, and cysteine	Threonine anaerobic catabolism gene cluster	Acetate kinase (EC 2.7.2.1)
Amino Acids and Derivatives	Lysine, threonine, methionine, and cysteine	Threonine anaerobic catabolism gene cluster	Phosphate acetyltransferase (EC 2.3.1.8)
Amino Acids and Derivatives	Lysine, threonine, methionine, and cysteine	Threonine anaerobic catabolism gene cluster	Propionate kinase (EC 2.7.2.15)
Amino Acids and Derivatives	Amino Acids and Derivatives - no subcategory	Creatine and Creatinine Degradation	Cytosine permease
Amino Acids and Derivatives	Amino Acids and Derivatives - no subcategory	Creatine and Creatinine Degradation	Cytosine deaminase (EC 3.5.4.1)
Amino Acids and Derivatives	Branched-chain amino acids	Branched-Chain Amino Acid Biosynthesis	3-isopropylmalate dehydratase small subunit (EC 4.2.1.33)
Amino Acids and Derivatives	Branched-chain amino acids	Branched-Chain Amino Acid Biosynthesis	2-isopropylmalate synthase (EC 2.3.3.13)
Amino Acids and Derivatives	Branched-chain amino acids	Branched-Chain Amino Acid Biosynthesis	Branched-chain amino acid aminotransferase (EC 2.6.1.42)
Amino Acids and Derivatives	Branched-chain amino acids	Branched-Chain Amino Acid Biosynthesis	3-isopropylmalate dehydrogenase (EC 1.1.1.85)
Amino Acids and Derivatives	Branched-chain amino acids	Branched-Chain Amino Acid Biosynthesis	Valine--pyruvate aminotransferase (EC 2.6.1.66)
Amino Acids and Derivatives	Branched-chain amino acids	Branched-Chain Amino Acid Biosynthesis	Threonine dehydratase, catabolic (EC 4.3.1.19)
Amino Acids and Derivatives	Branched-chain amino acids	Branched-Chain Amino Acid Biosynthesis	3-isopropylmalate dehydratase large subunit (EC 4.2.1.33)
Amino Acids and Derivatives	Branched-chain amino acids	Branched-Chain Amino Acid Biosynthesis	Threonine dehydratase biosynthetic (EC 4.3.1.19)
Amino Acids and Derivatives	Branched-chain amino acids	Branched-Chain Amino Acid Biosynthesis	Acetolactate synthase large subunit (EC 2.2.1.6)
Amino Acids and Derivatives	Branched-chain amino acids	Branched-Chain Amino Acid Biosynthesis	Dihydroxy-acid dehydratase (EC 4.2.1.9)
Amino Acids and Derivatives	Branched-chain amino acids	Branched-Chain Amino Acid Biosynthesis	Leucine-responsive regulatory protein, regulator for leucine (or lrp) regulon and high-affinity branched-chain amino acid transport system
Amino Acids and Derivatives	Branched-chain amino acids	Branched-Chain Amino Acid Biosynthesis	Acetolactate synthase small subunit (EC 2.2.1.6)
Amino Acids and Derivatives	Branched-chain amino acids	Leucine Biosynthesis	3-isopropylmalate dehydratase small subunit (EC 4.2.1.33)
Amino Acids and Derivatives	Branched-chain amino acids	Leucine Biosynthesis	3-isopropylmalate dehydratase large subunit (EC 4.2.1.33)
Amino Acids and Derivatives	Branched-chain amino acids	Leucine Biosynthesis	2-isopropylmalate synthase (EC 2.3.3.13)
Amino Acids and Derivatives	Branched-chain amino acids	Leucine Biosynthesis	Branched-chain amino acid aminotransferase (EC 2.6.1.42)
Amino Acids and Derivatives	Branched-chain amino acids	Leucine Biosynthesis	3-isopropylmalate dehydrogenase (EC 1.1.1.85)
Amino Acids and Derivatives	Aromatic amino acids and derivatives	Common Pathway For Synthesis of Aromatic Compounds (DAHP synthase to chorismate)	2-keto-3-deoxy-D-arabino-heptulosonate-7-phosphate synthase I alpha (EC 2.5.1.54)
Amino Acids and Derivatives	Aromatic amino acids and derivatives	Common Pathway For Synthesis of Aromatic Compounds (DAHP synthase to chorismate)	Transcriptional repressor protein TyrR
Amino Acids and Derivatives	Aromatic amino acids and derivatives	Common Pathway For Synthesis of Aromatic Compounds (DAHP synthase to chorismate)	3-dehydroquinate synthase (EC 4.2.3.4)
Amino Acids and Derivatives	Aromatic amino acids and derivatives	Common Pathway For Synthesis of Aromatic Compounds (DAHP synthase to chorismate)	Chorismate synthase (EC 4.2.3.5)
Amino Acids and Derivatives	Aromatic amino acids and derivatives	Common Pathway For Synthesis of Aromatic Compounds (DAHP synthase to chorismate)	3-dehydroquinate dehydratase I (EC 4.2.1.10)
Amino Acids and Derivatives	Aromatic amino acids and derivatives	Common Pathway For Synthesis of Aromatic Compounds (DAHP synthase to chorismate)	Shikimate kinase I (EC 2.7.1.71)
Amino Acids and Derivatives	Aromatic amino acids and derivatives	Common Pathway For Synthesis of Aromatic Compounds (DAHP synthase to chorismate)	Shikimate 5-dehydrogenase I alpha (EC 1.1.1.25)
Amino Acids and Derivatives	Aromatic amino acids and derivatives	Common Pathway For Synthesis of Aromatic Compounds (DAHP synthase to chorismate)	Shikimate/quinate 5-dehydrogenase I beta (EC 1.1.1.282)
Amino Acids and Derivatives	Aromatic amino acids and derivatives	Common Pathway For Synthesis of Aromatic Compounds (DAHP synthase to chorismate)	Transcriptional repressor protein TrpR
Amino Acids and Derivatives	Aromatic amino acids and derivatives	Common Pathway For Synthesis of Aromatic Compounds (DAHP synthase to chorismate)	Shikimate kinase III (EC 2.7.1.71)
Amino Acids and Derivatives	Aromatic amino acids and derivatives	Chorismate: Intermediate for synthesis of Tryptophan, PAPA antibiotics, PABA, 3-hydroxyanthranilate and more.	Phosphoribosylformimino-5-aminoimidazole carboxamide ribotide isomerase (EC 5.3.1.16)
Amino Acids and Derivatives	Aromatic amino acids and derivatives	Chorismate: Intermediate for synthesis of Tryptophan, PAPA antibiotics, PABA, 3-hydroxyanthranilate and more.	Isochorismatase (EC 3.3.2.1) of siderophore biosynthesis
Amino Acids and Derivatives	Aromatic amino acids and derivatives	Chorismate: Intermediate for synthesis of Tryptophan, PAPA antibiotics, PABA, 3-hydroxyanthranilate and more.	Anthranilate synthase, amidotransferase component (EC 4.1.3.27)
Amino Acids and Derivatives	Aromatic amino acids and derivatives	Chorismate: Intermediate for synthesis of Tryptophan, PAPA antibiotics, PABA, 3-hydroxyanthranilate and more.	Aminodeoxychorismate lyase (EC 4.1.3.38)
Amino Acids and Derivatives	Aromatic amino acids and derivatives	Chorismate: Intermediate for synthesis of Tryptophan, PAPA antibiotics, PABA, 3-hydroxyanthranilate and more.	Tryptophan synthase alpha chain (EC 4.2.1.20)
Amino Acids and Derivatives	Aromatic amino acids and derivatives	Chorismate: Intermediate for synthesis of Tryptophan, PAPA antibiotics, PABA, 3-hydroxyanthranilate and more.	Anthranilate phosphoribosyltransferase (EC 2.4.2.18)
Amino Acids and Derivatives	Aromatic amino acids and derivatives	Chorismate: Intermediate for synthesis of Tryptophan, PAPA antibiotics, PABA, 3-hydroxyanthranilate and more.	Tryptophan synthase beta chain (EC 4.2.1.20)
Amino Acids and Derivatives	Aromatic amino acids and derivatives	Chorismate: Intermediate for synthesis of Tryptophan, PAPA antibiotics, PABA, 3-hydroxyanthranilate and more.	Indole-3-glycerol phosphate synthase (EC 4.1.1.48)
Amino Acids and Derivatives	Aromatic amino acids and derivatives	Chorismate: Intermediate for synthesis of Tryptophan, PAPA antibiotics, PABA, 3-hydroxyanthranilate and more.	Anthranilate synthase, aminase component (EC 4.1.3.27)
Amino Acids and Derivatives	Aromatic amino acids and derivatives	Chorismate: Intermediate for synthesis of Tryptophan, PAPA antibiotics, PABA, 3-hydroxyanthranilate and more.	Phosphoribosylanthranilate isomerase (EC 5.3.1.24)
Amino Acids and Derivatives	Aromatic amino acids and derivatives	Chorismate: Intermediate for synthesis of Tryptophan, PAPA antibiotics, PABA, 3-hydroxyanthranilate and more.	Isochorismate synthase (EC 5.4.4.2) of siderophore biosynthesis
Amino Acids and Derivatives	Aromatic amino acids and derivatives	Chorismate: Intermediate for synthesis of Tryptophan, PAPA antibiotics, PABA, 3-hydroxyanthranilate and more.	Isochorismate synthase (EC 5.4.4.2)
Amino Acids and Derivatives	Aromatic amino acids and derivatives	Chorismate: Intermediate for synthesis of Tryptophan, PAPA antibiotics, PABA, 3-hydroxyanthranilate and more.	Para-aminobenzoate synthase, aminase component (EC 2.6.1.85)
Amino Acids and Derivatives	Aromatic amino acids and derivatives	Chorismate: Intermediate for synthesis of Tryptophan, PAPA antibiotics, PABA, 3-hydroxyanthranilate and more.	Para-aminobenzoate synthase, amidotransferase component (EC 2.6.1.85)
Amino Acids and Derivatives	Aromatic amino acids and derivatives	Phenylalanine and Tyrosine Branches from Chorismate	Chorismate mutase I (EC 5.4.99.5)
Amino Acids and Derivatives	Aromatic amino acids and derivatives	Phenylalanine and Tyrosine Branches from Chorismate	Prephenate dehydratase (EC 4.2.1.51)
Amino Acids and Derivatives	Aromatic amino acids and derivatives	Phenylalanine and Tyrosine Branches from Chorismate	Transcriptional repressor protein TyrR
Amino Acids and Derivatives	Aromatic amino acids and derivatives	Phenylalanine and Tyrosine Branches from Chorismate	Biosynthetic Aromatic amino acid aminotransferase alpha (EC 2.6.1.57)
Amino Acids and Derivatives	Aromatic amino acids and derivatives	Phenylalanine and Tyrosine Branches from Chorismate	Cyclohexadienyl dehydrogenase (EC 1.3.1.12)(EC 1.3.1.43)
Amino Acids and Derivatives	Aromatic amino acids and derivatives	Tryptophan synthesis	Anthranilate synthase, amidotransferase component (EC 4.1.3.27)
Amino Acids and Derivatives	Aromatic amino acids and derivatives	Tryptophan synthesis	Aminodeoxychorismate lyase (EC 4.1.3.38)
Amino Acids and Derivatives	Aromatic amino acids and derivatives	Tryptophan synthesis	Tryptophan synthase alpha chain (EC 4.2.1.20)
Amino Acids and Derivatives	Aromatic amino acids and derivatives	Tryptophan synthesis	Anthranilate phosphoribosyltransferase (EC 2.4.2.18)
Amino Acids and Derivatives	Aromatic amino acids and derivatives	Tryptophan synthesis	Tryptophan synthase beta chain (EC 4.2.1.20)
Amino Acids and Derivatives	Aromatic amino acids and derivatives	Tryptophan synthesis	Indole-3-glycerol phosphate synthase (EC 4.1.1.48)
Amino Acids and Derivatives	Aromatic amino acids and derivatives	Tryptophan synthesis	Anthranilate synthase, aminase component (EC 4.1.3.27)
Amino Acids and Derivatives	Aromatic amino acids and derivatives	Tryptophan synthesis	Phosphoribosylanthranilate isomerase (EC 5.3.1.24)
Amino Acids and Derivatives	Aromatic amino acids and derivatives	Tryptophan synthesis	Para-aminobenzoate synthase, aminase component (EC 2.6.1.85)
Amino Acids and Derivatives	Aromatic amino acids and derivatives	Tryptophan synthesis	Transcriptional repressor protein TrpR
Amino Acids and Derivatives	Aromatic amino acids and derivatives	Tryptophan synthesis	Para-aminobenzoate synthase, amidotransferase component (EC 2.6.1.85)
Amino Acids and Derivatives	Aromatic amino acids and derivatives	Aromatic amino acid degradation	2-oxo-hepta-3-ene-1,7-dioic acid hydratase (EC 4.2.-.-)
Amino Acids and Derivatives	Aromatic amino acids and derivatives	Aromatic amino acid degradation	5-carboxymethyl-2-hydroxymuconate delta-isomerase (EC 5.3.3.10)
Amino Acids and Derivatives	Aromatic amino acids and derivatives	Aromatic amino acid degradation	Aromatic amino acid transport protein AroP
Amino Acids and Derivatives	Aromatic amino acids and derivatives	Aromatic amino acid degradation	Tryptophanase (EC 4.1.99.1)
Amino Acids and Derivatives	Aromatic amino acids and derivatives	Aromatic amino acid degradation	5-carboxymethyl-2-oxo-hex-3- ene-1,7-dioate decarboxylase (EC 4.1.1.68)
Amino Acids and Derivatives	Aromatic amino acids and derivatives	Aromatic amino acid degradation	3,4-dihydroxyphenylacetate 2,3-dioxygenase (EC 1.13.11.15)
Amino Acids and Derivatives	Aromatic amino acids and derivatives	Aromatic amino acid degradation	2-hydroxyhepta-2,4-diene-1,7-dioate isomerase (EC 5.3.3.-)
Amino Acids and Derivatives	Aromatic amino acids and derivatives	Aromatic amino acid degradation	Homoprotocatechuate degradative operon repressor
Amino Acids and Derivatives	Aromatic amino acids and derivatives	Aromatic amino acid degradation	5-carboxymethyl-2-hydroxymuconate semialdehyde dehydrogenase (EC 1.2.1.60)
Amino Acids and Derivatives	Aromatic amino acids and derivatives	Aromatic amino acid degradation	Phenylalanine-specific permease
Amino Acids and Derivatives	Proline and 4-hydroxyproline	Proline Synthesis	Pyrroline-5-carboxylate reductase (EC 1.5.1.2)
Amino Acids and Derivatives	Proline and 4-hydroxyproline	Proline Synthesis	Gamma-glutamyl phosphate reductase (EC 1.2.1.41)
Amino Acids and Derivatives	Proline and 4-hydroxyproline	Proline Synthesis	NADP-specific glutamate dehydrogenase (EC 1.4.1.4)
Amino Acids and Derivatives	Proline and 4-hydroxyproline	Proline Synthesis	RNA-binding C-terminal domain PUA
Amino Acids and Derivatives	Proline and 4-hydroxyproline	Proline Synthesis	Glutamate 5-kinase (EC 2.7.2.11)
Amino Acids and Derivatives	Proline and 4-hydroxyproline	Proline, 4-hydroxyproline uptake and utilization	Proline iminopeptidase (EC 3.4.11.5)
Amino Acids and Derivatives	Proline and 4-hydroxyproline	Proline, 4-hydroxyproline uptake and utilization	Proline/sodium symporter PutP (TC 2.A.21.2.1)
Amino Acids and Derivatives	Proline and 4-hydroxyproline	Proline, 4-hydroxyproline uptake and utilization	L-Proline/Glycine betaine transporter ProP
Amino Acids and Derivatives	Proline and 4-hydroxyproline	Proline, 4-hydroxyproline uptake and utilization	Delta-1-pyrroline-5-carboxylate dehydrogenase (EC 1.2.1.88)
Amino Acids and Derivatives	Proline and 4-hydroxyproline	Proline, 4-hydroxyproline uptake and utilization	Transcriptional repressor of PutA and PutP
Amino Acids and Derivatives	Alanine, serine, and glycine	Glycine Biosynthesis	2-amino-3-ketobutyrate coenzyme A ligase (EC 2.3.1.29)
Amino Acids and Derivatives	Alanine, serine, and glycine	Glycine Biosynthesis	Serine hydroxymethyltransferase (EC 2.1.2.1)
Amino Acids and Derivatives	Alanine, serine, and glycine	Glycine Biosynthesis	L-threonine 3-dehydrogenase (EC 1.1.1.103)
Amino Acids and Derivatives	Alanine, serine, and glycine	Alanine biosynthesis	Branched-chain amino acid aminotransferase (EC 2.6.1.42)
Amino Acids and Derivatives	Alanine, serine, and glycine	Alanine biosynthesis	Ferredoxin, 2Fe-2S
Amino Acids and Derivatives	Alanine, serine, and glycine	Alanine biosynthesis	Valine--pyruvate aminotransferase (EC 2.6.1.66)
Amino Acids and Derivatives	Alanine, serine, and glycine	Alanine biosynthesis	Iron-sulfur cluster assembly scaffold protein IscU
Amino Acids and Derivatives	Alanine, serine, and glycine	Alanine biosynthesis	Alanine racemase (EC 5.1.1.1)
Amino Acids and Derivatives	Alanine, serine, and glycine	Alanine biosynthesis	Iron-sulfur cluster regulator IscR
Amino Acids and Derivatives	Alanine, serine, and glycine	Alanine biosynthesis	Chaperone protein HscA
Amino Acids and Derivatives	Alanine, serine, and glycine	Serine Biosynthesis	D-3-phosphoglycerate dehydrogenase (EC 1.1.1.95)
Amino Acids and Derivatives	Alanine, serine, and glycine	Serine Biosynthesis	Phosphoserine phosphatase (EC 3.1.3.3)
Amino Acids and Derivatives	Alanine, serine, and glycine	Serine Biosynthesis	Serine hydroxymethyltransferase (EC 2.1.2.1)
Amino Acids and Derivatives	Alanine, serine, and glycine	Serine Biosynthesis	Phosphoserine aminotransferase (EC 2.6.1.52)
Amino Acids and Derivatives	Alanine, serine, and glycine	Glycine cleavage system	Glycine cleavage system H protein
Amino Acids and Derivatives	Alanine, serine, and glycine	Glycine cleavage system	Glycine dehydrogenase [decarboxylating] (glycine cleavage system P protein) (EC 1.4.4.2)
Amino Acids and Derivatives	Alanine, serine, and glycine	Glycine cleavage system	Glycine cleavage system transcriptional activator GcvA
Amino Acids and Derivatives	Alanine, serine, and glycine	Glycine cleavage system	Glycine cleavage system transcriptional antiactivator GcvR
Amino Acids and Derivatives	Alanine, serine, and glycine	Glycine cleavage system	Dihydrolipoamide dehydrogenase (EC 1.8.1.4)
Amino Acids and Derivatives	Alanine, serine, and glycine	Glycine cleavage system	Aminomethyltransferase (glycine cleavage system T protein) (EC 2.1.2.10)
Amino Acids and Derivatives	Alanine, serine, and glycine	Glycine and Serine Utilization	D-serine/D-alanine/glycine transporter
Amino Acids and Derivatives	Alanine, serine, and glycine	Glycine and Serine Utilization	L-serine dehydratase, alpha subunit (EC 4.3.1.17)
Amino Acids and Derivatives	Alanine, serine, and glycine	Glycine and Serine Utilization	Phosphoserine phosphatase (EC 3.1.3.3)
Amino Acids and Derivatives	Alanine, serine, and glycine	Glycine and Serine Utilization	L-serine dehydratase, beta subunit (EC 4.3.1.17)
Amino Acids and Derivatives	Alanine, serine, and glycine	Glycine and Serine Utilization	Serine hydroxymethyltransferase (EC 2.1.2.1)
Amino Acids and Derivatives	Alanine, serine, and glycine	Glycine and Serine Utilization	Threonine dehydratase, catabolic (EC 4.3.1.19)
Amino Acids and Derivatives	Alanine, serine, and glycine	Glycine and Serine Utilization	Serine transporter
Amino Acids and Derivatives	Alanine, serine, and glycine	Glycine and Serine Utilization	D-serine dehydratase transcriptional activator
Amino Acids and Derivatives	Alanine, serine, and glycine	Glycine and Serine Utilization	Aminomethyltransferase (glycine cleavage system T protein) (EC 2.1.2.10)
Amino Acids and Derivatives	Alanine, serine, and glycine	Glycine and Serine Utilization	D-3-phosphoglycerate dehydrogenase (EC 1.1.1.95)
Amino Acids and Derivatives	Alanine, serine, and glycine	Glycine and Serine Utilization	Seryl-tRNA synthetase (EC 6.1.1.11)
Amino Acids and Derivatives	Alanine, serine, and glycine	Glycine and Serine Utilization	Phosphoserine aminotransferase (EC 2.6.1.52)
Amino Acids and Derivatives	Alanine, serine, and glycine	Glycine and Serine Utilization	D-serine permease DsdX
Amino Acids and Derivatives	Alanine, serine, and glycine	Glycine and Serine Utilization	Glycine cleavage system H protein
Amino Acids and Derivatives	Alanine, serine, and glycine	Glycine and Serine Utilization	Glycine dehydrogenase [decarboxylating] (glycine cleavage system P protein) (EC 1.4.4.2)
Amino Acids and Derivatives	Alanine, serine, and glycine	Glycine and Serine Utilization	2-amino-3-ketobutyrate coenzyme A ligase (EC 2.3.1.29)
Amino Acids and Derivatives	Alanine, serine, and glycine	Glycine and Serine Utilization	L-serine dehydratase, (PLP)-dependent (EC 4.3.1.17)
Amino Acids and Derivatives	Alanine, serine, and glycine	Glycine and Serine Utilization	Glycerate kinase (EC 2.7.1.31)
Sulfur Metabolism	Inorganic sulfur assimilation	Inorganic Sulfur Assimilation	Ferredoxin--NADP(+) reductase (EC 1.18.1.2)
Sulfur Metabolism	Inorganic sulfur assimilation	Inorganic Sulfur Assimilation	Putative sulfate permease
Sulfur Metabolism	Inorganic sulfur assimilation	Inorganic Sulfur Assimilation	Adenylylsulfate kinase (EC 2.7.1.25)
Sulfur Metabolism	Inorganic sulfur assimilation	Inorganic Sulfur Assimilation	Sulfate and thiosulfate binding protein CysP
Sulfur Metabolism	Inorganic sulfur assimilation	Inorganic Sulfur Assimilation	3'(2'),5'-bisphosphate nucleotidase (EC 3.1.3.7)
Sulfur Metabolism	Inorganic sulfur assimilation	Inorganic Sulfur Assimilation	Sulfate transport system permease protein CysW
Sulfur Metabolism	Inorganic sulfur assimilation	Inorganic Sulfur Assimilation	Sulfate transport system permease protein CysT
Sulfur Metabolism	Inorganic sulfur assimilation	Inorganic Sulfur Assimilation	Phosphoadenylyl-sulfate reductase [thioredoxin] (EC 1.8.4.8)
Sulfur Metabolism	Inorganic sulfur assimilation	Inorganic Sulfur Assimilation	Sulfate adenylyltransferase subunit 1 (EC 2.7.7.4)
Sulfur Metabolism	Inorganic sulfur assimilation	Inorganic Sulfur Assimilation	Sulfate adenylyltransferase subunit 2 (EC 2.7.7.4)
Sulfur Metabolism	Inorganic sulfur assimilation	Inorganic Sulfur Assimilation	Sulfite reductase [NADPH] hemoprotein beta-component (EC 1.8.1.2)
Sulfur Metabolism	Inorganic sulfur assimilation	Inorganic Sulfur Assimilation	Sulfate transporter, CysZ-type
Sulfur Metabolism	Inorganic sulfur assimilation	Inorganic Sulfur Assimilation	Sulfate and thiosulfate import ATP-binding protein CysA (EC 3.6.3.25)
Sulfur Metabolism	Inorganic sulfur assimilation	Inorganic Sulfur Assimilation	Sulfite reductase [NADPH] flavoprotein alpha-component (EC 1.8.1.2)
Sulfur Metabolism	Inorganic sulfur assimilation	Inorganic Sulfur Assimilation	Sulfate-binding protein Sbp
Sulfur Metabolism	Sulfur Metabolism - no subcategory	Thioredoxin-disulfide reductase	Thiol peroxidase, Tpx-type (EC 1.11.1.15)
Sulfur Metabolism	Sulfur Metabolism - no subcategory	Thioredoxin-disulfide reductase	Thiol peroxidase, Bcp-type (EC 1.11.1.15)
Sulfur Metabolism	Sulfur Metabolism - no subcategory	Thioredoxin-disulfide reductase	Thioredoxin reductase (EC 1.8.1.9)
Sulfur Metabolism	Sulfur Metabolism - no subcategory	Galactosylceramide and Sulfatide metabolism	Arylsulfatase (EC 3.1.6.1)
Sulfur Metabolism	Organic sulfur assimilation	Alkanesulfonate assimilation	Alpha-ketoglutarate-dependent taurine dioxygenase (EC 1.14.11.17)
Sulfur Metabolism	Organic sulfur assimilation	Alkanesulfonate assimilation	Arylsulfatase (EC 3.1.6.1)
Phosphorus Metabolism	Phosphorus Metabolism - no subcategory	High affinity phosphate transporter and control of PHO regulon	Phosphate regulon transcriptional regulatory protein PhoB (SphR)
Phosphorus Metabolism	Phosphorus Metabolism - no subcategory	High affinity phosphate transporter and control of PHO regulon	Polyphosphate kinase (EC 2.7.4.1)
Phosphorus Metabolism	Phosphorus Metabolism - no subcategory	High affinity phosphate transporter and control of PHO regulon	Phosphate transport system regulatory protein PhoU
Phosphorus Metabolism	Phosphorus Metabolism - no subcategory	High affinity phosphate transporter and control of PHO regulon	Phosphate regulon sensor protein PhoR (SphS) (EC 2.7.13.3)
Phosphorus Metabolism	Phosphorus Metabolism - no subcategory	Phosphate metabolism	Guanosine-5'-triphosphate,3'-diphosphate pyrophosphatase (EC 3.6.1.40)
Phosphorus Metabolism	Phosphorus Metabolism - no subcategory	Phosphate metabolism	Phosphate regulon transcriptional regulatory protein PhoB (SphR)
Phosphorus Metabolism	Phosphorus Metabolism - no subcategory	Phosphate metabolism	NAD(P) transhydrogenase subunit beta (EC 1.6.1.2)
Phosphorus Metabolism	Phosphorus Metabolism - no subcategory	Phosphate metabolism	Inorganic pyrophosphatase (EC 3.6.1.1)
Phosphorus Metabolism	Phosphorus Metabolism - no subcategory	Phosphate metabolism	Exopolyphosphatase (EC 3.6.1.11)
Phosphorus Metabolism	Phosphorus Metabolism - no subcategory	Phosphate metabolism	Phosphate transport system regulatory protein PhoU
Phosphorus Metabolism	Phosphorus Metabolism - no subcategory	Phosphate metabolism	Alkaline phosphatase (EC 3.1.3.1)
Phosphorus Metabolism	Phosphorus Metabolism - no subcategory	Phosphate metabolism	Polyphosphate kinase (EC 2.7.4.1)
Phosphorus Metabolism	Phosphorus Metabolism - no subcategory	Phosphate metabolism	Low-affinity inorganic phosphate transporter
Phosphorus Metabolism	Phosphorus Metabolism - no subcategory	Phosphate metabolism	Soluble pyridine nucleotide transhydrogenase (EC 1.6.1.1)
Phosphorus Metabolism	Phosphorus Metabolism - no subcategory	Phosphate metabolism	Phosphate starvation-inducible protein PhoH, predicted ATPase
Phosphorus Metabolism	Phosphorus Metabolism - no subcategory	Phosphate metabolism	Sodium-dependent phosphate transporter
Phosphorus Metabolism	Phosphorus Metabolism - no subcategory	Phosphate metabolism	Phosphate regulon sensor protein PhoR (SphS) (EC 2.7.13.3)
Phosphorus Metabolism	Phosphorus Metabolism - no subcategory	Polyphosphate	Guanosine-5'-triphosphate,3'-diphosphate pyrophosphatase (EC 3.6.1.40)
Phosphorus Metabolism	Phosphorus Metabolism - no subcategory	Polyphosphate	Polyphosphate kinase (EC 2.7.4.1)
Phosphorus Metabolism	Phosphorus Metabolism - no subcategory	Polyphosphate	Exopolyphosphatase (EC 3.6.1.11)
Carbohydrates	Central carbohydrate metabolism	Methylglyoxal Metabolism	Methylglyoxal synthase (EC 4.2.3.3)
Carbohydrates	Central carbohydrate metabolism	Methylglyoxal Metabolism	Lactoylglutathione lyase (EC 4.4.1.5)
Carbohydrates	Central carbohydrate metabolism	Methylglyoxal Metabolism	Aldehyde dehydrogenase B (EC 1.2.1.22)
Carbohydrates	Central carbohydrate metabolism	Methylglyoxal Metabolism	Hydroxyacylglutathione hydrolase (EC 3.1.2.6)
Carbohydrates	Central carbohydrate metabolism	Methylglyoxal Metabolism	Aldehyde dehydrogenase A (EC 1.2.1.22)
Carbohydrates	Central carbohydrate metabolism	Pyruvate metabolism II: acetyl-CoA, acetogenesis from pyruvate	Pyruvate dehydrogenase E1 component (EC 1.2.4.1)
Carbohydrates	Central carbohydrate metabolism	Pyruvate metabolism II: acetyl-CoA, acetogenesis from pyruvate	Acetate permease ActP (cation/acetate symporter)
Carbohydrates	Central carbohydrate metabolism	Pyruvate metabolism II: acetyl-CoA, acetogenesis from pyruvate	Acetaldehyde dehydrogenase (EC 1.2.1.10)
Carbohydrates	Central carbohydrate metabolism	Pyruvate metabolism II: acetyl-CoA, acetogenesis from pyruvate	Dihydrolipoamide dehydrogenase of pyruvate dehydrogenase complex (EC 1.8.1.4)
Carbohydrates	Central carbohydrate metabolism	Pyruvate metabolism II: acetyl-CoA, acetogenesis from pyruvate	NAD-dependent protein deacetylase of SIR2 family
Carbohydrates	Central carbohydrate metabolism	Pyruvate metabolism II: acetyl-CoA, acetogenesis from pyruvate	Dihydrolipoamide acetyltransferase component of pyruvate dehydrogenase complex (EC 2.3.1.12)
Carbohydrates	Central carbohydrate metabolism	Pyruvate metabolism II: acetyl-CoA, acetogenesis from pyruvate	Acetate kinase (EC 2.7.2.1)
Carbohydrates	Central carbohydrate metabolism	Pyruvate metabolism II: acetyl-CoA, acetogenesis from pyruvate	Phosphate acetyltransferase (EC 2.3.1.8)
Carbohydrates	Central carbohydrate metabolism	Pyruvate Alanine Serine Interconversions	D-serine/D-alanine/glycine transporter
Carbohydrates	Central carbohydrate metabolism	Pyruvate Alanine Serine Interconversions	L-serine dehydratase, alpha subunit (EC 4.3.1.17)
Carbohydrates	Central carbohydrate metabolism	Pyruvate Alanine Serine Interconversions	Branched-chain amino acid aminotransferase (EC 2.6.1.42)
Carbohydrates	Central carbohydrate metabolism	Pyruvate Alanine Serine Interconversions	L-serine dehydratase, beta subunit (EC 4.3.1.17)
Carbohydrates	Central carbohydrate metabolism	Pyruvate Alanine Serine Interconversions	Valine--pyruvate aminotransferase (EC 2.6.1.66)
Carbohydrates	Central carbohydrate metabolism	Pyruvate Alanine Serine Interconversions	Alanine racemase (EC 5.1.1.1)
Carbohydrates	Central carbohydrate metabolism	Pyruvate Alanine Serine Interconversions	Serine transporter
Carbohydrates	Central carbohydrate metabolism	Glyoxylate bypass	Malate synthase G (EC 2.3.3.9)
Carbohydrates	Central carbohydrate metabolism	Glyoxylate bypass	Malate dehydrogenase (EC 1.1.1.37)
Carbohydrates	Central carbohydrate metabolism	Glyoxylate bypass	Malate synthase (EC 2.3.3.9)
Carbohydrates	Central carbohydrate metabolism	Glyoxylate bypass	Isocitrate dehydrogenase phosphatase (EC 2.7.11.5)/kinase (EC 3.1.3.-)
Carbohydrates	Central carbohydrate metabolism	Glyoxylate bypass	Aconitate hydratase (EC 4.2.1.3)
Carbohydrates	Central carbohydrate metabolism	Glyoxylate bypass	Aconitate hydratase 2 (EC 4.2.1.3)
Carbohydrates	Central carbohydrate metabolism	Glyoxylate bypass	Citrate synthase (si) (EC 2.3.3.1)
Carbohydrates	Central carbohydrate metabolism	Glyoxylate bypass	Isocitrate lyase (EC 4.1.3.1)
Carbohydrates	Central carbohydrate metabolism	Dihydroxyacetone kinases	DHA-specific EI component
Carbohydrates	Central carbohydrate metabolism	Dihydroxyacetone kinases	Phosphoenolpyruvate-dihydroxyacetone phosphotransferase (EC 2.7.1.121), subunit DhaM
Carbohydrates	Central carbohydrate metabolism	Dihydroxyacetone kinases	DHA-specific IIA component
Carbohydrates	Central carbohydrate metabolism	Dihydroxyacetone kinases	Phosphoenolpyruvate-dihydroxyacetone phosphotransferase (EC 2.7.1.121), ADP-binding subunit DhaL
Carbohydrates	Central carbohydrate metabolism	Dihydroxyacetone kinases	Phosphoenolpyruvate-dihydroxyacetone phosphotransferase operon regulatory protein DhaR
Carbohydrates	Central carbohydrate metabolism	Dihydroxyacetone kinases	Phosphoenolpyruvate-dihydroxyacetone phosphotransferase (EC 2.7.1.121), dihydroxyacetone binding subunit DhaK
Carbohydrates	Central carbohydrate metabolism	Dihydroxyacetone kinases	DHA-specific phosphocarrier protein HPr
Carbohydrates	Central carbohydrate metabolism	Dehydrogenase complexes	Dihydrolipoamide succinyltransferase component (E2) of 2-oxoglutarate dehydrogenase complex (EC 2.3.1.61)
Carbohydrates	Central carbohydrate metabolism	Dehydrogenase complexes	Pyruvate dehydrogenase E1 component (EC 1.2.4.1)
Carbohydrates	Central carbohydrate metabolism	Dehydrogenase complexes	Dihydrolipoamide acetyltransferase component of pyruvate dehydrogenase complex (EC 2.3.1.12)
Carbohydrates	Central carbohydrate metabolism	Dehydrogenase complexes	2-oxoglutarate dehydrogenase E1 component (EC 1.2.4.2)
Carbohydrates	Central carbohydrate metabolism	Dehydrogenase complexes	Cytosol aminopeptidase PepA (EC 3.4.11.1)
Carbohydrates	Central carbohydrate metabolism	TCA Cycle	Isocitrate dehydrogenase [NADP] (EC 1.1.1.42)
Carbohydrates	Central carbohydrate metabolism	TCA Cycle	Malate dehydrogenase (EC 1.1.1.37)
Carbohydrates	Central carbohydrate metabolism	TCA Cycle	Dihydrolipoamide dehydrogenase of pyruvate dehydrogenase complex (EC 1.8.1.4)
Carbohydrates	Central carbohydrate metabolism	TCA Cycle	Succinyl-CoA ligase [ADP-forming] alpha chain (EC 6.2.1.5)
Carbohydrates	Central carbohydrate metabolism	TCA Cycle	Putative Dihydrolipoamide dehydrogenase (EC 1.8.1.4)
Carbohydrates	Central carbohydrate metabolism	TCA Cycle	Aconitate hydratase (EC 4.2.1.3)
Carbohydrates	Central carbohydrate metabolism	TCA Cycle	Dihydrolipoamide succinyltransferase component (E2) of 2-oxoglutarate dehydrogenase complex (EC 2.3.1.61)
Carbohydrates	Central carbohydrate metabolism	TCA Cycle	Aconitate hydratase 2 (EC 4.2.1.3)
Carbohydrates	Central carbohydrate metabolism	TCA Cycle	Citrate synthase (si) (EC 2.3.3.1)
Carbohydrates	Central carbohydrate metabolism	TCA Cycle	Transcriptional regulator of succinyl CoA synthetase operon
Carbohydrates	Central carbohydrate metabolism	TCA Cycle	Malate:quinone oxidoreductase (EC 1.1.5.4)
Carbohydrates	Central carbohydrate metabolism	TCA Cycle	Fumarate hydratase class I, aerobic (EC 4.2.1.2)
Carbohydrates	Central carbohydrate metabolism	TCA Cycle	2-oxoglutarate dehydrogenase E1 component (EC 1.2.4.2)
Carbohydrates	Central carbohydrate metabolism	TCA Cycle	Dihydrolipoamide dehydrogenase (EC 1.8.1.4)
Carbohydrates	Central carbohydrate metabolism	TCA Cycle	Succinyl-CoA ligase [ADP-forming] beta chain (EC 6.2.1.5)
Carbohydrates	Central carbohydrate metabolism	TCA Cycle	Fumarate hydratase class II (EC 4.2.1.2)
Carbohydrates	Central carbohydrate metabolism	Pentose phosphate pathway	Transketolase (EC 2.2.1.1)
Carbohydrates	Central carbohydrate metabolism	Pentose phosphate pathway	6-phosphogluconate dehydrogenase, decarboxylating (EC 1.1.1.44)
Carbohydrates	Central carbohydrate metabolism	Pentose phosphate pathway	Ribose-phosphate pyrophosphokinase (EC 2.7.6.1)
Carbohydrates	Central carbohydrate metabolism	Pentose phosphate pathway	6-phosphogluconolactonase (EC 3.1.1.31)
Carbohydrates	Central carbohydrate metabolism	Pentose phosphate pathway	Transaldolase (EC 2.2.1.2)
Carbohydrates	Central carbohydrate metabolism	Pentose phosphate pathway	Ribulose-phosphate 3-epimerase (EC 5.1.3.1)
Carbohydrates	Central carbohydrate metabolism	Pentose phosphate pathway	Glucose-6-phosphate 1-dehydrogenase (EC 1.1.1.49)
Carbohydrates	Central carbohydrate metabolism	Pyruvate metabolism I: anaplerotic reactions, PEP	Phosphoenolpyruvate carboxykinase [ATP] (EC 4.1.1.49)
Carbohydrates	Central carbohydrate metabolism	Pyruvate metabolism I: anaplerotic reactions, PEP	NAD-dependent malic enzyme (EC 1.1.1.38)
Carbohydrates	Central carbohydrate metabolism	Pyruvate metabolism I: anaplerotic reactions, PEP	Phosphoenolpyruvate carboxylase (EC 4.1.1.31)
Carbohydrates	Central carbohydrate metabolism	Pyruvate metabolism I: anaplerotic reactions, PEP	NADP-dependent malic enzyme (EC 1.1.1.40)
Carbohydrates	Central carbohydrate metabolism	Pyruvate metabolism I: anaplerotic reactions, PEP	Pyruvate kinase (EC 2.7.1.40)
Carbohydrates	Central carbohydrate metabolism	Pyruvate metabolism I: anaplerotic reactions, PEP	Phosphoenolpyruvate synthase (EC 2.7.9.2)
Carbohydrates	Central carbohydrate metabolism	Glycolate, glyoxylate interconversions	Glycolate utilization operon transcriptional activator GlcC
Carbohydrates	Central carbohydrate metabolism	Glycolate, glyoxylate interconversions	Phosphoglycolate phosphatase (EC 3.1.3.18)
Carbohydrates	Central carbohydrate metabolism	Glycolate, glyoxylate interconversions	Glycolate dehydrogenase (EC 1.1.99.14), iron-sulfur subunit GlcF
Carbohydrates	Central carbohydrate metabolism	Glycolate, glyoxylate interconversions	Glycolate dehydrogenase (EC 1.1.99.14), subunit GlcD
Carbohydrates	Central carbohydrate metabolism	Glycolate, glyoxylate interconversions	Glycolate permease
Carbohydrates	Central carbohydrate metabolism	Glycolate, glyoxylate interconversions	Hypothetical protein GlcG in glycolate utilization operon
Carbohydrates	Central carbohydrate metabolism	Glycolate, glyoxylate interconversions	Glycolate dehydrogenase (EC 1.1.99.14), FAD-binding subunit GlcE
Carbohydrates	Aminosugars	Chitin and N-acetylglucosamine utilization	N-acetylglucosamine-6P-responsive transcriptional repressor NagC, ROK family
Carbohydrates	Aminosugars	Chitin and N-acetylglucosamine utilization	Glucosamine-6-phosphate deaminase (EC 3.5.99.6)
Carbohydrates	Aminosugars	Chitin and N-acetylglucosamine utilization	Phosphatase NagD predicted to act in N-acetylglucosamine utilization subsystem
Carbohydrates	Aminosugars	Chitin and N-acetylglucosamine utilization	Chitinase (EC 3.2.1.14)
Carbohydrates	Aminosugars	Chitin and N-acetylglucosamine utilization	N-acetylglucosamine-6-phosphate deacetylase (EC 3.5.1.25)
Carbohydrates	Di- and oligosaccharides	Trehalose Biosynthesis	1,4-alpha-glucan (glycogen) branching enzyme, GH-13-type (EC 2.4.1.18)
Carbohydrates	Di- and oligosaccharides	Trehalose Biosynthesis	Trehalose-6-phosphate phosphatase (EC 3.1.3.12)
Carbohydrates	Di- and oligosaccharides	Trehalose Biosynthesis	Alpha,alpha-trehalose-phosphate synthase [UDP-forming] (EC 2.4.1.15)
Carbohydrates	Di- and oligosaccharides	Maltose and Maltodextrin Utilization	Maltose operon periplasmic protein MalM
Carbohydrates	Di- and oligosaccharides	Maltose and Maltodextrin Utilization	Transcriptional regulator YcjW, LacI family, possibly involved in maltodextrin utilization pathway
Carbohydrates	Di- and oligosaccharides	Maltose and Maltodextrin Utilization	Putative oxidoreductase YcjS (EC 1.-.-.-), NADH-binding
Carbohydrates	Di- and oligosaccharides	Maltose and Maltodextrin Utilization	4-alpha-glucanotransferase (amylomaltase) (EC 2.4.1.25)
Carbohydrates	Di- and oligosaccharides	Maltose and Maltodextrin Utilization	Maltose-6'-phosphate glucosidase (EC 3.2.1.122)
Carbohydrates	Di- and oligosaccharides	Maltose and Maltodextrin Utilization	Maltose regulon modulator
Carbohydrates	Di- and oligosaccharides	Maltose and Maltodextrin Utilization	Inner membrane ABC transporter permease protein YcjP
Carbohydrates	Di- and oligosaccharides	Maltose and Maltodextrin Utilization	Glycogen phosphorylase (EC 2.4.1.1)
Carbohydrates	Di- and oligosaccharides	Maltose and Maltodextrin Utilization	Maltose O-acetyltransferase (EC 2.3.1.79)
Carbohydrates	Di- and oligosaccharides	Maltose and Maltodextrin Utilization	Inner membrane ABC transporter permease protein YcjO
Carbohydrates	Di- and oligosaccharides	Maltose and Maltodextrin Utilization	Aldose 1-epimerase (EC 5.1.3.3)
Carbohydrates	Di- and oligosaccharides	Maltose and Maltodextrin Utilization	Cytoplasmic alpha-amylase (EC 3.2.1.1)
Carbohydrates	Di- and oligosaccharides	Maltose and Maltodextrin Utilization	Maltose regulon regulatory protein MalI (repressor for malXY)
Carbohydrates	Di- and oligosaccharides	Maltose and Maltodextrin Utilization	Maltodextrin glucosidase (EC 3.2.1.20)
Carbohydrates	Di- and oligosaccharides	Maltose and Maltodextrin Utilization	Maltose/maltodextrin transport ATP-binding protein MalK (EC 3.6.3.19)
Carbohydrates	Di- and oligosaccharides	Maltose and Maltodextrin Utilization	Periplasmic alpha-amylase (EC 3.2.1.1)
Carbohydrates	Di- and oligosaccharides	Maltose and Maltodextrin Utilization	Sugar phosphate isomerases/epimerases family protein YcjR
Carbohydrates	Di- and oligosaccharides	Maltose and Maltodextrin Utilization	Zinc-type alcohol dehydrogenase YcjQ
Carbohydrates	Di- and oligosaccharides	Maltose and Maltodextrin Utilization	Mlc, transcriptional repressor of MalT (the transcriptional activator of maltose regulon) and manXYZ operon
Carbohydrates	Di- and oligosaccharides	Maltose and Maltodextrin Utilization	Maltodextrin phosphorylase (EC 2.4.1.1)
Carbohydrates	Di- and oligosaccharides	Maltose and Maltodextrin Utilization	Transcriptional activator of maltose regulon, MalT
Carbohydrates	Di- and oligosaccharides	Maltose and Maltodextrin Utilization	Beta-phosphoglucomutase (EC 5.4.2.6)
Carbohydrates	Di- and oligosaccharides	Maltose and Maltodextrin Utilization	ABC-type sugar transport system, periplasmic binding protein YcjN
Carbohydrates	Di- and oligosaccharides	Maltose and Maltodextrin Utilization	Maltoporin (maltose/maltodextrin high-affinity receptor, phage lambda receptor protein)
Carbohydrates	Di- and oligosaccharides	Lactose and Galactose Uptake and Utilization	UDP-glucose 4-epimerase (EC 5.1.3.2)
Carbohydrates	Di- and oligosaccharides	Lactose and Galactose Uptake and Utilization	Transcriptional repressor of the lac operon
Carbohydrates	Di- and oligosaccharides	Lactose and Galactose Uptake and Utilization	Lactose permease
Carbohydrates	Di- and oligosaccharides	Lactose and Galactose Uptake and Utilization	Galactokinase (EC 2.7.1.6)
Carbohydrates	Di- and oligosaccharides	Lactose and Galactose Uptake and Utilization	Aldose 1-epimerase (EC 5.1.3.3)
Carbohydrates	Di- and oligosaccharides	Lactose and Galactose Uptake and Utilization	Galactose operon repressor, GalR-LacI family of transcriptional regulators
Carbohydrates	Di- and oligosaccharides	Lactose and Galactose Uptake and Utilization	Mgl repressor and galactose ultrainduction factor GalS, HTH-type transcriptional regulator
Carbohydrates	Di- and oligosaccharides	Lactose and Galactose Uptake and Utilization	Galactose-1-phosphate uridylyltransferase (EC 2.7.7.10)
Carbohydrates	Di- and oligosaccharides	Lactose utilization	Transcriptional repressor of the lac operon
Carbohydrates	Di- and oligosaccharides	Lactose utilization	Evolved beta-D-galactosidase, beta subunit
Carbohydrates	Di- and oligosaccharides	Lactose utilization	Evolved beta-D-galactosidase, alpha subunit
Carbohydrates	Di- and oligosaccharides	Lactose utilization	Evolved beta-D-galactosidase transcriptional repressor
Carbohydrates	Di- and oligosaccharides	Lactose utilization	Lactose permease
Carbohydrates	Di- and oligosaccharides	Lactose utilization	Galactoside O-acetyltransferase (EC 2.3.1.18)
Carbohydrates	One-carbon Metabolism	One-carbon metabolism by tetrahydropterines	Formyltetrahydrofolate deformylase (EC 3.5.1.10)
Carbohydrates	One-carbon Metabolism	One-carbon metabolism by tetrahydropterines	5-formyltetrahydrofolate cyclo-ligase (EC 6.3.3.2)
Carbohydrates	One-carbon Metabolism	One-carbon metabolism by tetrahydropterines	Methylenetetrahydrofolate dehydrogenase (NADP+) (EC 1.5.1.5)
Carbohydrates	One-carbon Metabolism	One-carbon metabolism by tetrahydropterines	5,10-methylenetetrahydrofolate reductase (EC 1.5.1.20)
Carbohydrates	One-carbon Metabolism	One-carbon metabolism by tetrahydropterines	Methenyltetrahydrofolate cyclohydrolase (EC 3.5.4.9)
Carbohydrates	Organic acids	Methylcitrate cycle	Propionate catabolism operon regulatory protein PrpR
Carbohydrates	Organic acids	Methylcitrate cycle	Methylisocitrate lyase (EC 4.1.3.30)
Carbohydrates	Organic acids	Methylcitrate cycle	2-methylcitrate dehydratase (EC 4.2.1.79)
Carbohydrates	Organic acids	Methylcitrate cycle	2-methylisocitrate dehydratase (EC 4.2.1.99)
Carbohydrates	Organic acids	Methylcitrate cycle	Propionate--CoA ligase (EC 6.2.1.17)
Carbohydrates	Organic acids	Methylcitrate cycle	2-methylcitrate synthase (EC 2.3.3.5)
Carbohydrates	Organic acids	Propionate-CoA to Succinate Module	Methylisocitrate lyase (EC 4.1.3.30)
Carbohydrates	Organic acids	Propionate-CoA to Succinate Module	2-methylcitrate dehydratase (EC 4.2.1.79)
Carbohydrates	Organic acids	Propionate-CoA to Succinate Module	Aconitate hydratase 2 (EC 4.2.1.3)
Carbohydrates	Organic acids	Propionate-CoA to Succinate Module	2-methylisocitrate dehydratase (EC 4.2.1.99)
Carbohydrates	Organic acids	Propionate-CoA to Succinate Module	Propionate--CoA ligase (EC 6.2.1.17)
Carbohydrates	Organic acids	Propionate-CoA to Succinate Module	2-methylcitrate synthase (EC 2.3.3.5)
Carbohydrates	Organic acids	Propionate-CoA to Succinate Module	Aconitate hydratase (EC 4.2.1.3)
Carbohydrates	Organic acids	Glycerate metabolism	Hydroxypyruvate isomerase (EC 5.3.1.22)
Carbohydrates	Organic acids	Glycerate metabolism	2-dehydro-3-deoxyglucarate aldolase (EC 4.1.2.20)
Carbohydrates	Organic acids	Glycerate metabolism	2-hydroxy-3-oxopropionate reductase (EC 1.1.1.60)
Carbohydrates	Organic acids	Glycerate metabolism	Glyoxylate carboligase (EC 4.1.1.47)
Carbohydrates	Organic acids	Glycerate metabolism	Pyruvate kinase (EC 2.7.1.40)
Carbohydrates	Organic acids	Glycerate metabolism	Glycerate kinase (EC 2.7.1.31)
Carbohydrates	Organic acids	Lactate utilization	Predicted L-lactate dehydrogenase, Iron-sulfur cluster-binding subunit YkgF
Carbohydrates	Organic acids	Lactate utilization	L-lactate permease
Carbohydrates	Organic acids	Lactate utilization	Lactate-responsive regulator LldR in Enterobacteria, GntR family
Carbohydrates	Organic acids	Lactate utilization	Predicted L-lactate dehydrogenase, hypothetical protein subunit YkgG
Carbohydrates	Organic acids	Lactate utilization	Predicted L-lactate dehydrogenase, Fe-S oxidoreductase subunit YkgE
Carbohydrates	Organic acids	Citrate Metabolism, Transport, and Regulation	[Citrate [pro-3S]-lyase] ligase (EC 6.2.1.22)
Carbohydrates	Organic acids	Citrate Metabolism, Transport, and Regulation	Citrate Succinate antiporter (TC 2.A.47.3.2)
Carbohydrates	Organic acids	Citrate Metabolism, Transport, and Regulation	C4-dicarboxylate transporter DcuC (TC 2.A.61.1.1)
Carbohydrates	Organic acids	Citrate Metabolism, Transport, and Regulation	Citrate lyase beta chain (EC 4.1.3.6)
Carbohydrates	Organic acids	Citrate Metabolism, Transport, and Regulation	Citrate lyase alpha chain (EC 4.1.3.6)
Carbohydrates	Fermentation	Butanol Biosynthesis	Alcohol dehydrogenase (EC 1.1.1.1)
Carbohydrates	Fermentation	Butanol Biosynthesis	Enoyl-CoA hydratase (EC 4.2.1.17)
Carbohydrates	Fermentation	Butanol Biosynthesis	Pyruvate formate-lyase (EC 2.3.1.54)
Carbohydrates	Fermentation	Butanol Biosynthesis	Acetaldehyde dehydrogenase (EC 1.2.1.10)
Carbohydrates	Fermentation	Butanol Biosynthesis	Acetyl-CoA acetyltransferase (EC 2.3.1.9)
Carbohydrates	Fermentation	Fermentations: Mixed acid	D-lactate dehydrogenase (EC 1.1.1.28)
Carbohydrates	Fermentation	Fermentations: Mixed acid	Alcohol dehydrogenase (EC 1.1.1.1)
Carbohydrates	Fermentation	Fermentations: Mixed acid	Acetaldehyde dehydrogenase (EC 1.2.1.10)
Carbohydrates	Fermentation	Fermentations: Mixed acid	Pyruvate formate-lyase activating enzyme (EC 1.97.1.4)
Carbohydrates	Fermentation	Fermentations: Mixed acid	Pyruvate formate-lyase (EC 2.3.1.54)
Carbohydrates	Fermentation	Fermentations: Mixed acid	Phosphoenolpyruvate carboxylase (EC 4.1.1.31)
Carbohydrates	Fermentation	Fermentations: Mixed acid	Acetate kinase (EC 2.7.2.1)
Carbohydrates	Fermentation	Fermentations: Mixed acid	Phosphate acetyltransferase (EC 2.3.1.8)
Carbohydrates	Fermentation	Acetolactate synthase subunits	Acetolactate synthase large subunit (EC 2.2.1.6)
Carbohydrates	Fermentation	Acetolactate synthase subunits	Acetolactate synthase small subunit (EC 2.2.1.6)
Carbohydrates	Fermentation	Fermentations: Lactate	D-lactate dehydrogenase (EC 1.1.1.28)
Carbohydrates	Fermentation	Fermentations: Lactate	Acetaldehyde dehydrogenase (EC 1.2.1.10)
Carbohydrates	Fermentation	Fermentations: Lactate	Phosphate acetyltransferase (EC 2.3.1.8)
Carbohydrates	Fermentation	Fermentations: Lactate	Acetate kinase (EC 2.7.2.1)
Carbohydrates	Fermentation	Acetyl-CoA fermentation to Butyrate	Acetoacetate metabolism regulatory protein AtoC
Carbohydrates	Fermentation	Acetyl-CoA fermentation to Butyrate	3-hydroxybutyryl-CoA epimerase (EC 5.1.2.3)
Carbohydrates	Fermentation	Acetyl-CoA fermentation to Butyrate	3-hydroxybutyryl-CoA dehydratase (EC 4.2.1.55)
Carbohydrates	Fermentation	Acetyl-CoA fermentation to Butyrate	Ferredoxin-like protein YdiT
Carbohydrates	Fermentation	Acetyl-CoA fermentation to Butyrate	Signal transduction histidine-protein kinase AtoS (EC 2.7.13.3)
Carbohydrates	Fermentation	Acetyl-CoA fermentation to Butyrate	Acetyl-CoA acetyltransferase (EC 2.3.1.9)
Carbohydrates	Fermentation	Acetyl-CoA fermentation to Butyrate	Enoyl-CoA hydratase (EC 4.2.1.17)
Carbohydrates	Fermentation	Acetyl-CoA fermentation to Butyrate	Ferredoxin-like protein YgcO
Carbohydrates	Fermentation	Acetyl-CoA fermentation to Butyrate	3-hydroxyacyl-CoA dehydrogenase (EC 1.1.1.35)
Carbohydrates	Sugar alcohols	Glycerol and Glycerol-3-phosphate Uptake and Utilization	Glycerol-3-phosphate ABC transporter, permease protein UgpE (TC 3.A.1.1.3)
Carbohydrates	Sugar alcohols	Glycerol and Glycerol-3-phosphate Uptake and Utilization	Glycerol-3-phosphate dehydrogenase [NAD(P)+] (EC 1.1.1.94)
Carbohydrates	Sugar alcohols	Glycerol and Glycerol-3-phosphate Uptake and Utilization	Glycerol-3-phosphate ABC transporter, permease protein UgpA (TC 3.A.1.1.3)
Carbohydrates	Sugar alcohols	Glycerol and Glycerol-3-phosphate Uptake and Utilization	Glycerol kinase (EC 2.7.1.30)
Carbohydrates	Sugar alcohols	Glycerol and Glycerol-3-phosphate Uptake and Utilization	Anaerobic glycerol-3-phosphate dehydrogenase subunit A (EC 1.1.5.3)
Carbohydrates	Sugar alcohols	Glycerol and Glycerol-3-phosphate Uptake and Utilization	Thiosulfate sulfurtransferase GlpE (EC 2.8.1.1)
Carbohydrates	Sugar alcohols	Glycerol and Glycerol-3-phosphate Uptake and Utilization	Glycerophosphoryl diester phosphodiesterase (EC 3.1.4.46)
Carbohydrates	Sugar alcohols	Glycerol and Glycerol-3-phosphate Uptake and Utilization	Anaerobic glycerol-3-phosphate dehydrogenase subunit B (EC 1.1.5.3)
Carbohydrates	Sugar alcohols	Glycerol and Glycerol-3-phosphate Uptake and Utilization	Glycerol-3-phosphate transporter
Carbohydrates	Sugar alcohols	Glycerol and Glycerol-3-phosphate Uptake and Utilization	Aerobic glycerol-3-phosphate dehydrogenase (EC 1.1.5.3)
Carbohydrates	Sugar alcohols	Glycerol and Glycerol-3-phosphate Uptake and Utilization	Glycerol-3-phosphate regulon repressor GlpR
Carbohydrates	Sugar alcohols	Glycerol and Glycerol-3-phosphate Uptake and Utilization	Glycerol uptake facilitator protein
Carbohydrates	Sugar alcohols	Glycerol and Glycerol-3-phosphate Uptake and Utilization	Glycerol-3-phosphate ABC transporter, ATP-binding protein UgpC (TC 3.A.1.1.3)
Carbohydrates	Carbohydrates - no subcategory	Carbon storage regulator	Carbon storage regulator
Carbohydrates	Carbohydrates - no subcategory	Conserved cluster around inner membrane protein gene yghQ, probably involved in polysaccharide biosynthesis	Permease Ygh-P1, YjgP/YjgQ family
Carbohydrates	Carbohydrates - no subcategory	Conserved cluster around inner membrane protein gene yghQ, probably involved in polysaccharide biosynthesis	Conserved protein YghT, with nucleoside triphosphate hydrolase domain
Carbohydrates	Carbohydrates - no subcategory	Conserved cluster around inner membrane protein gene yghQ, probably involved in polysaccharide biosynthesis	Conserved hypothetical TPR repeat protein, clustered with yghQ
Carbohydrates	Carbohydrates - no subcategory	Conserved cluster around inner membrane protein gene yghQ, probably involved in polysaccharide biosynthesis	Transcriptional regulator, YtfJ-family
Carbohydrates	Carbohydrates - no subcategory	Conserved cluster around inner membrane protein gene yghQ, probably involved in polysaccharide biosynthesis	Conserved ATP-binding protein YghS
Carbohydrates	Carbohydrates - no subcategory	Conserved cluster around inner membrane protein gene yghQ, probably involved in polysaccharide biosynthesis	Inner membrane protein YghQ, probably involved in polysaccharide biosynthesis
Carbohydrates	Carbohydrates - no subcategory	Conserved cluster around inner membrane protein gene yghQ, probably involved in polysaccharide biosynthesis	Conserved protein YghR, with nucleoside triphosphate hydrolase domain
Carbohydrates	Carbohydrates - no subcategory	Unknown sugar utilization (cluster yphABCDEFG)	Uncharacterized protein YphG, TPR-domain containing
Carbohydrates	Carbohydrates - no subcategory	Unknown sugar utilization (cluster yphABCDEFG)	Predicted sugar ABC transport system, ATP-binding protein YphE
Carbohydrates	Carbohydrates - no subcategory	Unknown sugar utilization (cluster yphABCDEFG)	Predicted sugar ABC transport system, permease protein YphD
Carbohydrates	Carbohydrates - no subcategory	Unknown sugar utilization (cluster yphABCDEFG)	Hypothetical zinc-type alcohol dehydrogenase-like protein YphC
Carbohydrates	Carbohydrates - no subcategory	Unknown sugar utilization (cluster yphABCDEFG)	Predicted sugar ABC transport system, periplasmic binding protein YphF precursor
Carbohydrates	Carbohydrates - no subcategory	Unknown sugar utilization (cluster yphABCDEFG)	Aldose 1-epimerase family protein YphB
Carbohydrates	Carbohydrates - no subcategory	Unknown sugar utilization (cluster yphABCDEFG)	Inner membrane protein YphA
Carbohydrates	Polysaccharides	Glycogen metabolism	Maltodextrin phosphorylase (EC 2.4.1.1)
Carbohydrates	Polysaccharides	Glycogen metabolism	Glucose-1-phosphate adenylyltransferase (EC 2.7.7.27)
Carbohydrates	Polysaccharides	Glycogen metabolism	4-alpha-glucanotransferase (amylomaltase) (EC 2.4.1.25)
Carbohydrates	Polysaccharides	Glycogen metabolism	1,4-alpha-glucan (glycogen) branching enzyme, GH-13-type (EC 2.4.1.18)
Carbohydrates	Polysaccharides	Glycogen metabolism	Glycogen phosphorylase (EC 2.4.1.1)
Carbohydrates	Polysaccharides	Glycogen metabolism	Glycogen synthase, ADP-glucose transglucosylase (EC 2.4.1.21)
Carbohydrates	Monosaccharides	Mannose Metabolism	Mannose-6-phosphate isomerase (EC 5.3.1.8)
Carbohydrates	Monosaccharides	L-fucose utilization	Lactaldehyde reductase (EC 1.1.1.77)
Carbohydrates	Monosaccharides	L-fucose utilization	L-fucose operon activator
Carbohydrates	Monosaccharides	L-fucose utilization	Fucose permease
Carbohydrates	Monosaccharides	L-fucose utilization	L-fuculose phosphate aldolase (EC 4.1.2.17)
Carbohydrates	Monosaccharides	L-fucose utilization	L-fucose isomerase (EC 5.3.1.25)
Carbohydrates	Monosaccharides	L-fucose utilization	L-fuculokinase (EC 2.7.1.51)
Carbohydrates	Monosaccharides	Deoxyribose and Deoxynucleoside Catabolism	Purine nucleoside phosphorylase (EC 2.4.2.1)
Carbohydrates	Monosaccharides	Deoxyribose and Deoxynucleoside Catabolism	Na+ dependent nucleoside transporter NupC
Carbohydrates	Monosaccharides	Deoxyribose and Deoxynucleoside Catabolism	Phosphopentomutase (EC 5.4.2.7)
Carbohydrates	Monosaccharides	Deoxyribose and Deoxynucleoside Catabolism	Thymidine phosphorylase (EC 2.4.2.4)
Carbohydrates	Monosaccharides	Deoxyribose and Deoxynucleoside Catabolism	Putative deoxyribonuclease YjjV
Carbohydrates	Monosaccharides	Deoxyribose and Deoxynucleoside Catabolism	Deoxyribose-phosphate aldolase (EC 4.1.2.4)
Carbohydrates	Monosaccharides	D-gluconate and ketogluconates metabolism	High-affinity gluconate transporter GntT
Carbohydrates	Monosaccharides	D-gluconate and ketogluconates metabolism	Gluconate utilization system Gnt-I transcriptional repressor
Carbohydrates	Monosaccharides	D-gluconate and ketogluconates metabolism	6-phosphogluconate dehydrogenase, decarboxylating (EC 1.1.1.44)
Carbohydrates	Monosaccharides	D-gluconate and ketogluconates metabolism	Glucose dehydrogenase, PQQ-dependent (EC 1.1.5.2)
Carbohydrates	Monosaccharides	D-gluconate and ketogluconates metabolism	Gluconokinase (EC 2.7.1.12)
Carbohydrates	Monosaccharides	D-gluconate and ketogluconates metabolism	Low-affinity gluconate/H+ symporter GntU
Carbohydrates	Monosaccharides	L-ascorbate utilization (and related gene clusters)	L-xylulose/3-keto-L-gulonate kinase (EC 2.7.1.-)
Carbohydrates	Monosaccharides	L-ascorbate utilization (and related gene clusters)	L-ribulose-5-phosphate 4-epimerase (EC 5.1.3.4)
Carbohydrates	Monosaccharides	L-ascorbate utilization (and related gene clusters)	3-keto-L-gulonate 6-phosphate decarboxylase homolog
Carbohydrates	Monosaccharides	L-ascorbate utilization (and related gene clusters)	3-dehydro-L-gulonate 2-dehydrogenase (EC 1.1.1.130)
Carbohydrates	Monosaccharides	L-ascorbate utilization (and related gene clusters)	L-xylulose 5-phosphate 3-epimerase (EC 5.1.3.-) homolog
Carbohydrates	Monosaccharides	D-galactarate, D-glucarate and D-glycerate catabolism - gjo	2-dehydro-3-deoxyglucarate aldolase (EC 4.1.2.20)
Carbohydrates	Monosaccharides	D-galactarate, D-glucarate and D-glycerate catabolism - gjo	2-hydroxy-3-oxopropionate reductase (EC 1.1.1.60)
Carbohydrates	Monosaccharides	D-galactarate, D-glucarate and D-glycerate catabolism - gjo	Glycerate-2-kinase (EC 2.7.1.165)
Carbohydrates	Monosaccharides	D-galactarate, D-glucarate and D-glycerate catabolism - gjo	Glucarate dehydratase (EC 4.2.1.40)
Carbohydrates	Monosaccharides	D-galactarate, D-glucarate and D-glycerate catabolism - gjo	Sugar diacid utilization regulator SdaR
Carbohydrates	Monosaccharides	D-galactarate, D-glucarate and D-glycerate catabolism - gjo	D-galactarate dehydratase (EC 4.2.1.42)
Carbohydrates	Monosaccharides	D-galactarate, D-glucarate and D-glycerate catabolism - gjo	Glucarate dehydratase related protein YgcY
Carbohydrates	Monosaccharides	D-galactarate, D-glucarate and D-glycerate catabolism - gjo	Glycerate kinase (EC 2.7.1.31)
Carbohydrates	Monosaccharides	D-Galacturonate and D-Glucuronate Utilization	Fructuronate transporter GntP
Carbohydrates	Monosaccharides	D-Galacturonate and D-Glucuronate Utilization	Mannonate dehydratase (EC 4.2.1.8)
Carbohydrates	Monosaccharides	D-Galacturonate and D-Glucuronate Utilization	2-dehydro-3-deoxy-D-gluconate 5-dehydrogenase (EC 1.1.1.127)
Carbohydrates	Monosaccharides	D-Galacturonate and D-Glucuronate Utilization	Pectinesterase (EC 3.1.1.11)
Carbohydrates	Monosaccharides	D-Galacturonate and D-Glucuronate Utilization	Uxu operon transcriptional regulator
Carbohydrates	Monosaccharides	D-Galacturonate and D-Glucuronate Utilization	2-dehydro-3-deoxyphosphogluconate aldolase (EC 4.1.2.14)
Carbohydrates	Monosaccharides	D-Galacturonate and D-Glucuronate Utilization	D-galactarate dehydratase (EC 4.2.1.42)
Carbohydrates	Monosaccharides	D-Galacturonate and D-Glucuronate Utilization	Altronate oxidoreductase (EC 1.1.1.58)
Carbohydrates	Monosaccharides	D-Galacturonate and D-Glucuronate Utilization	2-keto-3-deoxygluconate permease (KDG permease)
Carbohydrates	Monosaccharides	D-Galacturonate and D-Glucuronate Utilization	Hexuronate transporter
Carbohydrates	Monosaccharides	D-Galacturonate and D-Glucuronate Utilization	Glucuronide transport facilitator UidC
Carbohydrates	Monosaccharides	D-Galacturonate and D-Glucuronate Utilization	Transcriptional regulator KdgR, KDG operon repressor
Carbohydrates	Monosaccharides	D-Galacturonate and D-Glucuronate Utilization	4-deoxy-L-threo-5-hexosulose-uronate ketol-isomerase (EC 5.3.1.17)
Carbohydrates	Monosaccharides	D-Galacturonate and D-Glucuronate Utilization	Transcriptional repressor UidR
Carbohydrates	Monosaccharides	D-Galacturonate and D-Glucuronate Utilization	2-deoxy-D-gluconate 3-dehydrogenase (EC 1.1.1.125)
Carbohydrates	Monosaccharides	D-Galacturonate and D-Glucuronate Utilization	Glucuronide transporter UidB
Carbohydrates	Monosaccharides	D-Galacturonate and D-Glucuronate Utilization	D-mannonate oxidoreductase (EC 1.1.1.57)
Carbohydrates	Monosaccharides	D-Galacturonate and D-Glucuronate Utilization	Uronate isomerase (EC 5.3.1.12)
Carbohydrates	Monosaccharides	D-Galacturonate and D-Glucuronate Utilization	Hexuronate utilization operon transcriptional repressor ExuR
Carbohydrates	Monosaccharides	L-fucose utilization temp	Lactaldehyde reductase (EC 1.1.1.77)
Carbohydrates	Monosaccharides	L-fucose utilization temp	L-fucose operon activator
Carbohydrates	Monosaccharides	L-fucose utilization temp	Fucose permease
Carbohydrates	Monosaccharides	L-fucose utilization temp	L-fuculose phosphate aldolase (EC 4.1.2.17)
Carbohydrates	Monosaccharides	L-fucose utilization temp	L-fucose isomerase (EC 5.3.1.25)
Carbohydrates	Monosaccharides	L-fucose utilization temp	L-fuculokinase (EC 2.7.1.51)
Carbohydrates	Monosaccharides	D-galactonate catabolism	2-dehydro-3-deoxyphosphogalactonate aldolase (EC 4.1.2.21)
Carbohydrates	Monosaccharides	D-galactonate catabolism	2-dehydro-3-deoxygalactonokinase (EC 2.7.1.58)
Carbohydrates	Monosaccharides	D-galactonate catabolism	D-galactonate transporter
Carbohydrates	Monosaccharides	D-galactonate catabolism	Galactonate dehydratase (EC 4.2.1.6)
Carbohydrates	Monosaccharides	D-galactonate catabolism	D-Galactonate repressor DgoR
Carbohydrates	Monosaccharides	Xylose utilization	Xylose isomerase (EC 5.3.1.5)
Carbohydrates	Monosaccharides	Xylose utilization	Xylulose kinase (EC 2.7.1.17)
Carbohydrates	Monosaccharides	Xylose utilization	Xylose activator XylR (AraC family)
Carbohydrates	Monosaccharides	Xylose utilization	Xyloside transporter XynT
Carbohydrates	Monosaccharides	Xylose utilization	D-xylose proton-symporter XylE
Carbohydrates	Monosaccharides	D-galactarate, D-glucarate and D-glycerate catabolism	D-galactarate dehydratase (EC 4.2.1.42)
Carbohydrates	Monosaccharides	D-galactarate, D-glucarate and D-glycerate catabolism	2-dehydro-3-deoxyglucarate aldolase (EC 4.1.2.20)
Carbohydrates	Monosaccharides	D-galactarate, D-glucarate and D-glycerate catabolism	2-hydroxy-3-oxopropionate reductase (EC 1.1.1.60)
Carbohydrates	Monosaccharides	D-galactarate, D-glucarate and D-glycerate catabolism	Glucarate dehydratase (EC 4.2.1.40)
Carbohydrates	Monosaccharides	D-galactarate, D-glucarate and D-glycerate catabolism	Sugar diacid utilization regulator SdaR
Carbohydrates	Monosaccharides	D-galactarate, D-glucarate and D-glycerate catabolism	Glycerate kinase (EC 2.7.1.31)
Carbohydrates	Monosaccharides	L-Arabinose utilization	L-ribulose-5-phosphate 4-epimerase (EC 5.1.3.4)
Carbohydrates	Monosaccharides	L-Arabinose utilization	Ribulokinase (EC 2.7.1.16)
Carbohydrates	Monosaccharides	L-Arabinose utilization	L-arabinose isomerase (EC 5.3.1.4)
Carbohydrates	Monosaccharides	L-Arabinose utilization	Protein AraJ precursor

## Sheet: S4
WG5D serotype identification
Database for H type genes
Gene	Serotype	Identity Template / HSP length	Contig	Position in contig	Accession number
fliC	H19	98.42 1838 / 1833	scaffold00000021	10124..11961	AY337479
Database for O type genes
Gene	Serotype	Identity Template / HSP length	Contig	Position in contig	Accession number
No hit found	-	-	-	-	-

## Sheet: S5
Determination of potential human pathogenicity probability of WG5D
Min Identity Threshold	100
Z-THRESHOLD	25.37
Prediction Score	2838.5
Probability of being human pathogen	0.932
Matches	568
Genome Coverage (%)	13.64
Pathogenic Families Matched	552
Non-Pathogenic Families Matched	16
The organisms is predicted as human pathogenic	Yes

## Sheet: S6
Mobile genetic elements identified in WG5D genome
Gene Name	Major mobileOG Category	Minor mobileOG Category	Contig/ORF Name	ORF_Start	ORF_End	Sense or Antisense Strand	Prodigal ID	Unique_ORF
abrB	transfer	regulation,competence	scaffold00-99_301	345627	346673	1	99_301	301
alkA	replication/recombination/repair	NA	scaffold00-104_147	177636	178484	1	104_147	147
alkB	replication/recombination/repair	NA	scaffold00-104_9	14231	14881	1	104_9	9
atl	replication/recombination/repair	NA	scaffold00-89_43	47776	48087	1	89_43	43
bamA	transfer	phage receptor	scaffold00-63_38	43888	46320	1	63_38	38
cbtA	stability/transfer/defense	NA	scaffold00-31_31	25681	26022	1	31_31	31
cbtA	stability/transfer/defense	NA	scaffold00-58_24	20252	20515	-1	58_24	24
cca	phage	regulation,infection	scaffold00-81_212	223034	224272	-1	81_212	212
chpS	stability/transfer/defense	NA	scaffold00-62_42	45791	46042	-1	62_42	42
clpA	phage	infection,regulation	scaffold00-99_140	168119	170395	-1	99_140	140
clpB	phage	chaperone	scaffold00-31_5	3887	6769	1	31_5	5
clpB	phage	chaperone	scaffold00-70_1	380	2953	-1	70_1	1
clpP	phage	replication/recombination/repair	scaffold00-89_60	66781	67404	-1	89_60	60
clpS	phage	replication/recombination/repair	scaffold00-99_141	170426	170746	-1	99_141	141
clpX	phage	replication/recombination/repair	scaffold00-89_59	65381	66655	-1	89_59	59
cnu	stability/transfer/defense	regulation	scaffold00-60_75	75061	75276	-1	60_75	75
comM	transfer	competence	scaffold00-103_77	85403	86923	1	103_77	77
copR	transfer	conjugation,relaxosome	scaffold00-4_9	11126	11806	-1	4_9	9
copR	transfer	conjugation,relaxosome	scaffold00-4_23	27526	28206	1	4_23	23
copR	transfer	conjugation,relaxosome	scaffold00-10_34	26486	27268	-1	10_34	34
copR	transfer	conjugation,relaxosome	scaffold00-91_75	82052	82771	1	91_75	75
copR	transfer	conjugation,relaxosome	scaffold00-101_12	12677	13360	1	101_12	12
cpxA	transfer	conjugation,relaxosome	scaffold00-76_61	64549	65922	-1	76_61	61
cpxR	transfer	conjugation,relaxosome	scaffold00-76_62	65919	66617	-1	76_62	62
dam_1	stability/transfer/defense	NA	scaffold00-91_93	102723	103559	1	91_93	93
dcm	stability/transfer/defense	NA	scaffold00-10_27	19263	20681	-1	10_27	27
diaA	replication/recombination/repair	NA	scaffold00-81_122	127458	128048	-1	81_122	122
dicB	phage	infection,regulation	scaffold00-60_122	127565	127753	-1	60_122	122
dicC	replication/recombination/repair	NA	scaffold00-60_128	129512	129742	1	60_128	128
dinB	replication/recombination/repair	NA	scaffold00-31_43	35692	36747	-1	31_43	43
dinD	replication/recombination/repair	NA	scaffold00-14_98	111375	112199	-1	14_98	98
dinI	replication/recombination/repair	NA	scaffold00-77_162	163069	163314	1	77_162	162
dinJ	stability/transfer/defense	NA	scaffold00-31_49	40748	41008	1	31_49	49
dnaA	replication/recombination/repair	NA	scaffold00-14_44	48643	50046	1	14_44	44
dnaB	replication/recombination/repair	NA	scaffold00-82_44	50405	51820	1	82_44	44
dnaC	replication/recombination/repair	NA	scaffold00-47_55	55033	55770	1	47_55	55
dnaE	replication/recombination/repair	NA	scaffold00-63_45	51086	54568	1	63_45	45
dnaE2	replication/recombination/repair	NA	scaffold00-86_121	128562	129443	-1	86_121	121
dnaG	replication/recombination/repair	NA	scaffold00-81_202	213310	215055	-1	81_202	202
dnaJ	replication/recombination/repair	NA	scaffold00-47_1	214	1344	-1	47_1	1
dnaK	phage	infection,regulation	scaffold00-17_37	41588	43438	1	17_37	37
dnaK	phage	infection,regulation	scaffold00-47_2	1433	3349	-1	47_2	2
dnaN	replication/recombination/repair	NA	scaffold00-14_45	50051	51151	1	14_45	45
dnaQ	replication/recombination/repair	NA	scaffold00-25_11	7401	8141	1	25_11	11
dnaT	replication/recombination/repair	NA	scaffold00-47_54	54491	55030	1	47_54	54
dnaX	replication/recombination/repair	NA	scaffold00-89_28	30046	31977	-1	89_28	28
dpiA	replication/recombination/repair	partitioning,regulation	scaffold00-67_40	44638	45318	1	67_40	40
dut	transfer	regulation	scaffold00-14_103	115573	116031	-1	14_103	103
ecnB	stability/transfer/defense	NA	scaffold00-62_121	125033	125179	-1	62_121	121
ecnB	stability/transfer/defense	NA	scaffold00-62_122	125290	125415	-1	62_122	122
essQ	phage	lysis/lysogeny	scaffold00-59_19	14994	15200	-1	59_19	19
fhuE	transfer	phage receptor	scaffold00-77_122	123005	125194	1	77_122	122
Fi_ORF45	replication/recombination/repair	NA	scaffold00-104_35	40204	41964	-1	104_35	35
fis	integration/excision	replication/recombination/repair	scaffold00-81_14	13489	13785	-1	81_14	14
ftsH	phage	infection,regulation	scaffold00-31_7	7021	7512	1	31_7	7
ftsH	phage	infection,regulation	scaffold00-31_8	7493	8749	1	31_8	8
ftsZ	replication/recombination/repair	NA	scaffold00-66_39	43996	45147	-1	66_39	39
fxsA	phage	replication,transfer	scaffold00-62_130	132582	133058	-1	62_130	130
ghoS	stability/transfer/defense	NA	scaffold00-82_123	138357	138653	1	82_123	123
ghoT	stability/transfer/defense	NA	scaffold00-18_13	12712	12885	-1	18_13	13
groL	phage	replication,chaperone	scaffold00-62_127	129051	130697	-1	62_127	127
groS	phage	structural	scaffold00-62_128	130741	131034	-1	62_128	128
gyrA	replication/recombination/repair	NA	scaffold00-90_148	164721	167348	1	90_148	148
gyrB	replication/recombination/repair	NA	scaffold00-14_47	52253	54667	1	14_47	47
hda	replication/recombination/repair	NA	scaffold00-17_68	81702	82448	1	17_68	68
hflB	phage	infection,regulation	scaffold00-81_95	96913	98856	1	81_95	95
hflC	phage	regulation,lysis/lysogeny	scaffold00-62_96	97301	98305	-1	62_96	96
hflD	phage	regulation,lysis/lysogeny	scaffold00-77_92	91925	92566	1	77_92	92
hflK	phage	regulation,lysis/lysogeny	scaffold00-62_97	98308	99567	-1	62_97	97
hicA1	stability/transfer/defense	NA	scaffold00-18_21	20812	20988	-1	18_21	21
hicB1	stability/transfer/defense	NA	scaffold00-18_20	20350	20787	-1	18_20	20
higA	stability/transfer/defense	NA	scaffold00-81_187	192018	192434	1	81_187	187
higA	stability/transfer/defense	NA	scaffold00-89_15	15513	15908	-1	89_15	15
higB	stability/transfer/defense	NA	scaffold00-81_186	191707	192021	1	81_186	186
hipA	stability/transfer/defense	NA	scaffold00-108_3	3381	4703	-1	108_3	3
hipB	stability/transfer/defense	NA	scaffold00-108_4	4703	4969	-1	108_4	4
hns	replication/recombination/repair	regulation	scaffold00-77_8	6838	7251	1	77_8	8
hokD1	stability/transfer/defense	NA	scaffold00-59_25	19743	19898	-1	59_25	25
hokG	stability/transfer/defense	NA	scaffold00-11_102	111776	111928	1	11_102	102
holA	replication/recombination/repair	NA	scaffold00-67_59	61351	62382	-1	67_59	59
holB	replication/recombination/repair	NA	scaffold00-77_125	127790	128794	-1	77_125	125
holE_2	replication/recombination/repair	NA	scaffold00-74_92	87957	88187	-1	74_92	92
hpaI	integration/excision	NA	scaffold00-44_1	2	622	-1	44_1	1
hupA	replication/recombination/repair	integration/excision	scaffold00-95_21	22380	22652	1	95_21	21
hupB	replication/recombination/repair	integration/excision	scaffold00-89_57	62358	62630	-1	89_57	57
ihfA	integration/excision	regulation,lysis/lysogeny	scaffold00-75_114	111902	112201	1	75_114	114
ihfB	integration/excision	regulation,lysis/lysogeny	scaffold00-99_111	129548	129832	-1	99_111	111
insB2	integration/excision	NA	scaffold00-54_1	2	112	1	54_1	1
insE3	integration/excision	NA	scaffold00-40_1	66	365	1	40_1	1
insF3	integration/excision	NA	scaffold00-40_2	362	1192	1	40_2	2
insH6	integration/excision	NA	scaffold00-32_1	1	498	-1	32_1	1
insI4	integration/excision	NA	scaffold00-74_1	2	1111	-1	74_1	1
insL1	integration/excision	NA	scaffold00-107_1	58	1170	1	107_1	1
insN	integration/excision	NA	scaffold00-62_3	638	964	-1	62_3	3
insN1	integration/excision	NA	scaffold00-34_18	20401	20703	1	34_18	18
insO1	integration/excision	NA	scaffold00-58_31	24917	25336	-1	58_31	31
insO2	integration/excision	NA	scaffold00-34_19	20916	21155	1	34_19	19
insZ	integration/excision	NA	scaffold00-77_5	4438	4623	1	77_5	5
insZ	integration/excision	NA	scaffold00-77_6	4744	5334	1	77_6	6
int_1	integration/excision	NA	scaffold00-60_118	123174	124454	-1	60_118	118
lamB	transfer	phage receptor	scaffold00-82_26	34062	35402	1	82_26	26
ldrB	stability/transfer/defense	NA	scaffold00-77_28	29415	29522	1	77_28	28
ldrB	stability/transfer/defense	NA	scaffold00-77_29	29950	30057	1	77_29	29
ldrB	stability/transfer/defense	NA	scaffold00-77_30	30485	30592	1	77_30	30
lexA	phage	infection,regulation	scaffold00-82_35	43206	43814	1	82_35	35
ligA	replication/recombination/repair	NA	scaffold00-17_147	163542	165557	1	17_147	147
mazE	stability/transfer/defense	NA	scaffold00-11_80	87751	87999	1	11_80	80
mazF	stability/transfer/defense	NA	scaffold00-11_81	87999	88334	1	11_81	81
mazG	stability/transfer/defense	regulation	scaffold00-11_82	88405	89196	1	11_82	82
mokC	stability/transfer/defense	NA	scaffold00-66_115	135532	135741	1	66_115	115
mqsA	stability/transfer/defense	NA	scaffold00-81_245	256585	256980	1	81_245	245
mqsR	stability/transfer/defense	NA	scaffold00-81_244	256287	256583	1	81_244	244
mug	replication/recombination/repair	NA	scaffold00-81_200	210689	211195	1	81_200	200
mukB	replication/recombination/repair	transfer,partitioning	scaffold00-99_99	112874	117334	-1	99_99	99
mukF	replication/recombination/repair	partitioning	scaffold00-99_101	118019	119341	-1	99_101	101
mutH	replication/recombination/repair	NA	scaffold00-11_34	28746	29435	-1	11_34	34
mutL	replication/recombination/repair	NA	scaffold00-62_101	102346	104193	-1	62_101	101
mutM	replication/recombination/repair	NA	scaffold00-14_108	118808	119617	1	14_108	108
mutS	replication/recombination/repair	NA	scaffold00-51_38	37989	40550	1	51_38	38
mutY	replication/recombination/repair	NA	scaffold00-81_309	328442	329494	-1	81_309	309
nei	replication/recombination/repair	NA	scaffold00-99_302	346670	347461	-1	99_302	302
ner	phage	infection,regulation	scaffold00-81_85	88670	88948	-1	81_85	85
nfi	replication/recombination/repair	NA	scaffold00-95_19	20889	21560	1	95_19	19
nfo	replication/recombination/repair	NA	scaffold00-104_61	70899	71756	-1	104_61	61
NGR_a00240	integration/excision	NA	scaffold00-59_29	21798	23111	-1	59_29	29
nth	replication/recombination/repair	NA	scaffold00-60_67	68067	68702	-1	60_67	67
nusA	phage	regulation,infection	scaffold00-81_102	106331	107818	1	81_102	102
nusB	phage	regulation,infection	scaffold00-89_81	88525	88944	-1	89_81	81
nusG	phage	regulation,infection	scaffold00-95_3	761	1306	1	95_3	3
ompA	transfer	conjugation	scaffold00-99_66	73607	74647	1	99_66	66
oppA	transfer	competence	scaffold00-81_246	257113	258720	1	81_246	246
oppA	transfer	competence	scaffold00-86_54	57823	59436	-1	86_54	54
oppA	transfer	competence	scaffold00-86_143	149850	151526	-1	86_143	143
oppB	transfer	competence	scaffold00-86_142	148844	149764	-1	86_142	142
oppC	transfer	competence	scaffold00-86_141	147921	148829	-1	86_141	141
oppD	transfer	competence	scaffold00-16_16	13530	14516	-1	16_16	16
oppD	transfer	competence	scaffold00-85_59	67378	68361	-1	85_59	59
oppD	transfer	competence	scaffold00-86_140	146896	147909	-1	86_140	140
oppD	transfer	competence	scaffold00-104_39	44707	46296	-1	104_39	39
oppF	transfer	competence	scaffold00-16_15	12611	13537	-1	16_15	15
oppF	transfer	competence	scaffold00-85_58	66377	67381	-1	85_58	58
oppF	transfer	competence	scaffold00-86_139	145895	146899	-1	86_139	139
parC	replication/recombination/repair	partitioning	scaffold00-81_247	258858	261116	1	81_247	247
parE	replication/recombination/repair	partitioning	scaffold00-81_237	249435	251327	1	81_237	237
PHG31ORF130c	transfer	conjugation,regulation	scaffold00-99_219	255203	255469	1	99_219	219
pilD	transfer	conjugation,competence	scaffold00-81_299	317680	318489	1	81_299	299
pilT	transfer	conjugation,competence	scaffold00-11_9	4682	5056	-1	11_9	9
pilT	transfer	conjugation,competence	scaffold00-81_320	337427	338407	1	81_320	320
pinR	integration/excision	replication	scaffold00-59_9	9215	9805	1	59_9	9
polA	replication/recombination/repair	NA	scaffold00-76_9	6452	9238	1	76_9	9
polB	replication/recombination/repair	NA	scaffold00-66_73	84672	87023	1	66_73	73
priB	replication/recombination/repair	NA	scaffold00-62_70	75771	76085	-1	62_70	70
priC	replication/recombination/repair	NA	scaffold00-89_31	33257	33784	1	89_31	31
prlF	stability/transfer/defense	NA	scaffold00-81_144	148825	149160	-1	81_144	144
PSLT051	replication/recombination/repair	NA	scaffold00-47_79	84147	85091	-1	47_79	79
PSLT051	replication/recombination/repair	NA	scaffold00-66_4	2583	3485	-1	66_4	4
PSLT051	replication/recombination/repair	NA	scaffold00-90_71	80647	81537	1	90_71	71
PSLT051	replication/recombination/repair	NA	scaffold00-90_134	146140	146325	-1	90_134	134
PSLT051	replication/recombination/repair	NA	scaffold00-90_135	146338	147237	-1	90_135	135
PSLT051	replication/recombination/repair	NA	scaffold00-91_69	74591	75469	-1	91_69	69
qmcA	phage	lysis/lysogeny,regulation	scaffold00-89_9	8299	9216	1	89_9	9
quuQ	phage	infection,transcription	scaffold00-59_22	17113	17865	-1	59_22	22
radA	replication/recombination/repair	NA	scaffold00-47_28	29927	31309	-1	47_28	28
radC	replication/recombination/repair	NA	scaffold00-31_28	24618	25094	1	31_28	28
radC	replication/recombination/repair	NA	scaffold00-58_27	21330	21806	-1	58_27	27
rarA	replication/recombination/repair	NA	scaffold00-99_131	154323	155666	-1	99_131	131
ratA	stability/transfer/defense	NA	scaffold00-70_25	23069	23545	-1	70_25	25
rdgB	replication/recombination/repair	NA	scaffold00-81_316	335233	335826	-1	81_316	316
rdgC	integration/excision	NA	scaffold00-89_103	113993	114970	1	89_103	103
recA	replication/recombination/repair	NA	scaffold00-51_3	3604	4665	-1	51_3	3
recB	replication/recombination/repair	NA	scaffold00-11_46	43094	46636	1	11_46	46
recC	replication/recombination/repair	NA	scaffold00-11_44	36669	40037	1	11_44	44
recD	replication/recombination/repair	NA	scaffold00-11_47	46636	48462	1	11_47	47
recE_1	replication/recombination/repair	NA	scaffold00-60_120	124813	127284	-1	60_120	120
recF	replication/recombination/repair	NA	scaffold00-14_46	51151	52224	1	14_46	46
recG	replication/recombination/repair	NA	scaffold00-14_91	102666	104747	-1	14_91	91
recJ	replication/recombination/repair	NA	scaffold00-81_374	393497	395230	1	81_374	374
recN	replication/recombination/repair	NA	scaffold00-70_22	20576	22237	1	70_22	22
recO	replication/recombination/repair	NA	scaffold00-22_23	23720	24448	1	22_23	23
recQ	replication/recombination/repair	NA	scaffold00-103_27	27719	29554	-1	103_27	27
recR	replication/recombination/repair	NA	scaffold00-89_26	29059	29664	-1	89_26	26
recX	replication/recombination/repair	NA	scaffold00-51_2	3035	3535	-1	51_2	2
relB	stability/transfer/defense	NA	scaffold00-59_27	20257	20496	-1	59_27	27
relE	stability/transfer/defense	NA	scaffold00-59_26	19970	20257	-1	59_26	26
rep	replication/recombination/repair	initiation,copy number control,plasmid	scaffold00-82_49	56329	56745	1	82_49	49
rep	replication/recombination/repair	initiation,copy number control,plasmid	scaffold00-103_67	72712	74733	-1	103_67	67
rmuC	replication/recombination/repair	NA	scaffold00-103_17	16652	18079	-1	103_17	17
rna	replication/recombination/repair	NA	scaffold00-67_31	34973	35779	-1	67_31	31
rnhA	replication/recombination/repair	NA	scaffold00-25_10	6878	7345	-1	25_10	10
rnhB	replication/recombination/repair	NA	scaffold00-63_44	50453	51049	1	63_44	44
rnpA	replication/recombination/repair	NA	scaffold00-14_42	47520	47846	-1	14_42	42
rnr	replication/recombination/repair	NA	scaffold00-62_92	92510	94951	-1	62_92	92
rph	replication/recombination/repair	NA	scaffold00-14_100	113410	114126	1	14_100	100
rrrQ	phage	lysis/lysogeny	scaffold00-59_17	14148	14681	-1	59_17	17
rutA	replication/recombination/repair	NA	scaffold00-99_13	20483	21574	1	99_13	13
rutB	replication/recombination/repair	NA	scaffold00-99_14	21571	22266	1	99_14	14
ruvA	replication/recombination/repair	NA	scaffold00-74_70	67319	67930	1	74_70	70
ruvB	replication/recombination/repair	NA	scaffold00-74_71	67939	68949	1	74_71	71
ruvC	replication/recombination/repair	NA	scaffold00-74_68	65919	66440	1	74_68	68
s071	replication/recombination/repair	NA	scaffold00-14_105	117401	118069	1	14_105	105
S4062	integration/excision	NA	scaffold00-47_100	105357	105683	1	47_100	100
sbcB	replication/recombination/repair	stability/transfer/defense	scaffold00-58_17	13902	15329	-1	58_17	17
sbcC	replication/recombination/repair	NA	scaffold00-89_100	108328	111471	1	89_100	100
sbcD	replication/recombination/repair	NA	scaffold00-89_99	107129	108331	1	89_99	99
sbmC	replication/recombination/repair	NA	scaffold00-58_19	16823	17296	1	58_19	19
sdiA	transfer	conjugation,relaxosome	scaffold00-74_21	17239	17961	1	74_21	21
seqA	replication/recombination/repair	NA	scaffold00-67_94	102637	103182	1	67_94	94
slp	integration/excision	NA	scaffold00-75_19	16929	17510	1	75_19	19
slp	integration/excision	NA	scaffold00-85_19	18621	19187	1	85_19	19
ssb	replication/recombination/repair	NA	scaffold00-82_52	60216	60752	1	82_52	52
sspA	phage	infection,regulation	scaffold00-81_44	47636	48274	1	81_44	44
stfQ	phage	structural	scaffold00-59_11	10478	11575	-1	59_11	11
stpA	replication/recombination/repair	NA	scaffold00-105_19	24193	24597	-1	105_19	19
tag	replication/recombination/repair	NA	scaffold00-85_67	77274	77837	1	85_67	67
tfaQ	phage	structural	scaffold00-59_10	9903	10478	-1	59_10	10
thyA	phage	replication,infection,regulation	scaffold00-11_39	33942	34736	1	11_39	39
tIS1421	integration/excision	NA	scaffold00-92_1	1	540	-1	92_1	1
tISRso16a	integration/excision	NA	scaffold00-115_2	887	1150	-1	115_2	2
tmk	phage	stability/transfer/defense,metabolism	scaffold00-77_126	128791	129432	-1	77_126	126
tnp	integration/excision	NA	scaffold00-13_2	393	572	1	13_2	2
tnpA	integration/excision	NA	scaffold00-58_30	23953	24810	1	58_30	30
tnpB	integration/excision	NA	scaffold00-14_65	72219	73484	1	14_65	65
tnpB	integration/excision	NA	scaffold00-86_1	1	351	-1	86_1	1
tnpI	integration/excision	replication/recombination/repair	scaffold00-74_2	1068	1424	-1	74_2	2
tns3	integration/excision	NA	scaffold00-2_3	1474	1728	1	2_3	3
tns3	integration/excision	NA	scaffold00-2_4	1947	2615	1	2_4	4
tns3	integration/excision	NA	scaffold00-25_19	14146	14430	1	25_19	19
tns3	integration/excision	NA	scaffold00-37_1	2	565	-1	37_1	1
tns3	integration/excision	NA	scaffold00-38_1	2	250	-1	38_1	1
tns3	integration/excision	NA	scaffold00-73_1	127	258	-1	73_1	1
tns3	integration/excision	NA	scaffold00-101_20	23674	24810	1	101_20	20
tnsA	integration/excision	NA	scaffold00-85_4	1082	1924	-1	85_4	4
tnsB	integration/excision	NA	scaffold00-4_1	305	1285	1	4_1	1
tnsB	integration/excision	NA	scaffold00-85_3	511	1095	-1	85_3	3
tnsC	integration/excision	NA	scaffold00-4_2	1285	2733	1	4_2	2
tnsD	integration/excision	NA	scaffold00-4_3	2774	4330	1	4_3	3
tonB	transfer	phage,receptor	scaffold00-86_134	140855	141589	-1	86_134	134
topA	replication/recombination/repair	NA	scaffold00-86_113	119018	121615	-1	86_113	113
topB	replication/recombination/repair	NA	scaffold00-75_62	60502	62463	1	75_62	62
traG	transfer	conjugation	scaffold00-90_126	138521	139123	1	90_126	126
tus	replication/recombination/repair	NA	scaffold00-60_91	95037	95966	-1	60_91	91
umuC	replication/recombination/repair	NA	scaffold00-77_64	67306	68574	-1	77_64	64
umuD	replication/recombination/repair	NA	scaffold00-77_65	68574	68993	-1	77_65	65
ung	replication/recombination/repair	NA	scaffold00-22_8	8746	9435	-1	22_8	8
uvrA	replication/recombination/repair	NA	scaffold00-82_51	57140	59962	-1	82_51	51
uvrB	replication/recombination/repair	NA	scaffold00-99_243	278112	280133	-1	99_243	243
uvrC	replication/recombination/repair	NA	scaffold00-74_24	19364	21196	1	74_24	24
uvrD	replication/recombination/repair	NA	scaffold00-103_35	35267	37429	-1	103_35	35
vsr	replication/recombination/repair	NA	scaffold00-10_26	18812	19282	-1	10_26	26
xerC	integration/excision	replication/recombination/repair	scaffold00-103_37	38229	39125	-1	103_37	37
xerD	integration/excision	replication/recombination/repair	scaffold00-81_372	391860	392756	1	81_372	372
xni	replication/recombination/repair	NA	scaffold00-11_65	67279	68124	-1	11_65	65
xseA	replication/recombination/repair	NA	scaffold00-17_54	64921	66291	-1	17_54	54
xseB	replication/recombination/repair	NA	scaffold00-89_75	82738	82980	1	89_75	75
xthA	replication/recombination/repair	NA	scaffold00-75_76	74228	75034	-1	75_76	76
yafQ	stability/transfer/defense	NA	scaffold00-31_50	41011	41289	1	31_50	50
yafW	stability/transfer/defense	NA	scaffold00-31_30	25343	25660	1	31_30	30
yafW	stability/transfer/defense	NA	scaffold00-58_25	20604	20972	-1	58_25	25
ybaV	transfer	competence	scaffold00-89_55	59773	60144	-1	89_55	55
yefM	stability/transfer/defense	NA	scaffold00-58_10	8372	8623	1	58_10	10
ygaD	transfer	competence	scaffold00-51_4	4745	5242	-1	51_4	4
ygaD	transfer	competence	scaffold00-59_1	366	884	1	59_1	1
yhaV	stability/transfer/defense	NA	scaffold00-81_143	148361	148825	-1	81_143	143
yhhI	integration/excision	NA	scaffold00-31_57	48306	48842	-1	31_57	57
yhhI	integration/excision	NA	scaffold00-71_4	1778	1966	1	71_4	4
yhhI	integration/excision	NA	scaffold00-73_6	4731	5225	-1	73_6	6
ykgN	integration/excision	replication/recombination/repair	scaffold00-54_10	10399	10737	1	54_10	10
yncI	integration/excision	replication/recombination/repair	scaffold00-38_3	490	690	-1	38_3	3
yncI	integration/excision	replication/recombination/repair	scaffold00-38_4	734	1480	-1	38_4	4
yoeB	stability/transfer/defense	NA	scaffold00-58_11	8620	8874	1	58_11	11
